# Supplementary material for: Identification and characterization of nuclear genes involved in photosynthesis in Populus
Source: BMC Plant Biol. 2014 Mar 27;14:81. doi: 10.1186/1471-2229-14-81 (PMC3986721; doi:10.1186/1471-2229-14-81)
Supplement: Additional file 4 — A list of 162 up-regulated genes in plants with high Pn compared to plants with low Pn. [file 1471-2229-14-81-S4.xls]

## Sheet: Sheet1
Additional file 4 A list of 162 up-regulated genes in plants with high Pn compared to plants with low Pn
Probe Set	Gene modela	AGI accessionb	ID	Suggested function	FC-value
Ptp.1806.1.S1_s_at	POPTR_0006s08630.1	AT2G37640.1	CN523732	expansin, putative (EXP4)	2.009
PtpAffx.42594.1.S1_at	POPTR_0019s08570	AT2G40610.1	CX658121	expansin	5.536
Ptp.2700.1.S1_at	POPTR_0019s08570	AT2G40610.1	BP934428	Alpha-expansin	3.668
PtpAffx.29170.1.S1_at	POPTR_0016s09180.1	AT2G37210.1	BU888776	cytokinin riboside 5'-monophosphate phosphoribohydrolase LOG3	2.393
PtpAffx.95544.2.A1_a_at	POPTR_0006s01800.1	AT4G16440.1	CV242174	iron hydrogenase family protein	2.12
Ptp.617.1.S1_at	POPTR_0004s18840	AT4G38400.1	CV259942	expansin family protein (EXPL1)	2.428
PtpAffx.829.1.A1_at			CV260219	extensin	2.866
Ptp.7158.1.S1_s_at			CV246958	Pistil-specific extensin-like protein	2.316
PtpAffx.9140.1.A1_at	POPTR_0003s12690.1	AT5G12250.1	CX168628	beta-tubulin	2.887
PtpAffx.224577.1.S1_at	POPTR_0007s13050.1	AT5G03260.1	pmrna43232	LAC11 (laccase 11)	2.172
PtpAffx.224436.1.S1_at	POPTR_0009s10550.1	AT5G03260.1	pmrna42959	LAC11 (laccase 11)	3.851
PtpAffx.208980.1.S1_at	POPTR_0010s14100	AT1G26100.1	pmrna17799	cytochrome B561 family protein	2.234
PtpAffx.217339.1.S1_s_at	POPTR_0007s11810.1	AT2G23540.1	pmrna32557	GDSL-motif lipase/hydrolase family protein	4.089
PtpAffx.790.1.A1_at			CV273737	fasciclin-like arabinogalactan-protein	4.133
Ptp.857.1.S1_at	POPTR_0015s14670.1	AT5G62360.1	CK089982	invertasepectin methylesterase inhibitor family protein	2.745
Ptp.5517.1.S1_a_at	POPTR_0012s14510.1	AT5G03170.1	CV230431	fasciclin-like AGP 15	2.443
PtpAffx.204389.1.S1_at	POPTR_0009s16650.1	At5g22460	pmrna8618	alpha/beta-Hydrolases superfamily protein	3.602
PtpAffx.81589.1.A1_s_at	POPTR_0003s18820.1	AT5G07010.1	CV281331	sulfotransferase 2A	2.664
PtpAffx.143354.1.S1_s_at			BU893073	glycosyl transferase family 2 protein	2.814
Ptp.7506.1.S1_s_at	POPTR_0001s12640	AT5G13870.1	CF119065	endoxyloglucan transferase	4.517
PtpAffx.107240.1.S1_s_at	POPTR_0009s15190.1	AT5G22740.1	CN519792	Cellulose synthase-like	2.694
Ptp.7658.1.S1_s_at	POPTR_0009s15190.1	AT5G22740.1	CX658726	Cellulose synthase-like	2.698
PtpAffx.73927.1.S1_at	POPTR_0002s02550.1	AT1G19940.1	CV245494	glycosyl hydrolase family	2.661
PtpAffx.22569.1.S1_at	POPTR_0018s05360.1	AT3G14310.1	DN486788	pectin methylesterase	2.417
PtpAffx.55073.1.A1_s_at	POPTR_0004s19420.1	AT2G17120.1	BP930491	peptidoglycan-binding LysM	2.032
PtpAffx.62741.1.A1_at	POPTR_0001s14240.1	AT4G13710.1	CV267813	Pectin lyase-like superfamily protein	4.113
PtpAffx.62756.1.A1_s_at	POPTR_0022s00220.1	AT3G14310.1	CV267349	putative pectin methylesterase	2.077
Ptp.1712.1.A1_at	POPTR_0004s19420.1	AT2G17120.1	CV265772	peptidoglycan-binding LysM domain-containing protein	2.238
Ptp.174.1.S1_s_at	POPTR_0003s15800	AT5G13870.1	AF515607.1	Xyloglucan endotransglycosylase precursor (XET16A)	11.412
Ptp.1289.1.S1_at	POPTR_0001s21430.1	AT5G64570.1	CK092600	beta-D-xylosidase	2.099
PtpAffx.122394.1.S1_at	POPTR_0001s21430.1	AT5G64570.1	CK319249	beta-d-xylosidase	2.438
PtpAffx.112384.1.S1_s_at	POPTR_0018s10300.1	AT4G25810.1	DN500495	xyloglucan endotransglucosylase/hydrolase protein	4.21
PtpAffx.1159.1.S1_at	POPTR_0003s08480	AT5G38610.1	CV243165	Plant invertase/pectin methylesterase inhibitor superfamily protein	2.052
PtpAffx.153603.1.A1_at	POPTR_0012s14940	AT3G54950.1	CV250880	Patatin-like phospholipase	2.851
PtpAffx.204357.1.S1_at	POPTR_0004s19580.1	AT4G33790.1	pmrna8566	acyl CoA reductase, putative	3.429
PtpAffx.210930.1.S1_at	POPTR_0013s02730	AT1G54790.1	pmrna21475	GDSL-like Lipase/Acylhydrolase superfamily protein	2.279
PtpAffx.112384.1.S1_at	POPTR_0018s10300.1	AT4G25810.1	DN500495	xyloglucan endotransglycosylase-related protein (XTR6)	2.191
PtpAffx.135595.1.S1_at	POPTR_0005s11830.1	AT3G51160.1	CK111961	GDP-mannose	2.268
Ptp.6393.1.S1_at	POPTR_0017s12760.1	AT3G29360.1	BU892955	UDP-glucose 6-dehydrogenase	2.699
Ptp.671.1.S1_s_at	POPTR_0014s02980.1	AT4G33330.2	CN518519	glycogenin glucosyltransferase (glycogenin)-related	2.163
Ptp.2440.2.A1_s_at	POPTR_0018s14020	AT4G30020.1	CK091021	PA-domain containing subtilase family protein	2.485
PtpAffx.63160.1.A1_s_at	POPTR_0006s24460.1	AT2G46210.1	CV252057	Fatty acid/sphingolipid desaturase	3.521
PtpAffx.158051.1.A1_at			DN488542	cytochrome P450 family protein	2.277
Ptp.717.1.A1_s_at	POPTR_0015s15280.1	AT3G54950.1	CK088051	patatin-related phospholipases	3.937
PtpAffx.26592.1.S1_at			CK092874	no hit	3.571
PtpAffx.121265.1.A1_s_at			CV246422	no hit	2.007
Ptp.6908.1.S1_at		AT5G50700.1	DN484734	HSD1/ Hydroxysteroid dehydrogenase 1	2.397
Ptp.2781.2.S1_at	POPTR_0001s34690.1	AT2G04700.1	CV237476	ferredoxin thioredoxin reductase	3.077
Ptp.180.1.S1_s_at	POPTR_0008s07270	AT3G11050.1	CV258639	ferritin, putative	2.581
PtpAffx.28344.1.S1_at	POPTR_0001s44680.1	AT3G47860.1	CK091182	chloroplastic lipocalin	2.128
Ptp.2517.1.S1_at	POPTR_0008s20940.1	AT5G18660.1	CK318591	pale-green and chlorophyll B reduced 2	2.025
PtpAffx.17571.2.S1_at	POPTR_0010s21730.1	AT3G55330.1	DN488164	PsbP-like protein 1 (PPL1)	2.143
PtpAffx.149802.1.S1_s_at			BU885093	NiTa acetyl-CoA carboxylase beta subunit	2.021
PtpAffx.133398.1.A1_at	POPTR_0019s05950.1	AT5G17170.1	CV278665	rubredoxin family protein	2.023
PtpAffx.131756.1.S1_at	POPTR_0010s18680.1	AT1G65480.1	AY515152.1	floweing locus T-like protein	2.748
PtpAffx.31381.2.A1_at			CV248341	Cysteine-rich repeat secretory protein	2.569
PtpAffx.215706.1.S1_x_at		At5g38060	pmrna30058	LRR receptor-like serine/threonine-protein kinase	2.804
PtpAffx.156953.1.S1_s_at	POPTR_0014s18570.1	AT2G20300.1	DN498958	protein kinase domain-containing protein	2.604
PtpAffx.209330.1.S1_at	POPTR_0010s20900.1	AT2G39710.1	pmrna18447	Cysteine-rich peptide (CRP) family protein	5.613
Ptp.7170.1.S1_s_at	POPTR_0001s10150.1	AT1G64160.1	DN497999	pathogenesis-related protein	4.99
Ptp.3850.1.S1_at	POPTR_0010s12110.1	AT1G70830.1	BU884767	MLP-like protein 28 (MLP28)	6.164
PtpAffx.249.238.A1_at			CV283906	pathogenesis-related thaumatin superfamily protein	2.007
PtpAffx.22629.2.S1_at	POPTR_0003s10150	AT1G31850.1	CV230488	S-adenosyl-L-methionine-dependent methyltransferases superfamily protein	2.08
Ptp.2002.1.S1_s_at	POPTR_0009s15030	AT5G22580.1	CK089075	stress responsive A/B Barrel domain-containing protein	8.047
PtpAffx.7196.1.S1_at			CA823938	Pathogenesis-related thaumatin superfamily protein	2.316
Ptp.2794.1.S1_s_at	POPTR_0008s13040.1	AT1G14930.1	CF936190	Polyketide cyclase/dehydrase and lipid transport superfamily protein	20.086
PtpAffx.60588.1.S1_at			CN517452	thaumatin-like protein Pathogenesis-related thaumatin superfamily protein	2.394
PtpAffx.25980.1.S1_at	POPTR_0012s01280		DN500901	putative flavonol sulfotransferase	2.079
Ptp.3665.1.S1_s_at	POPTR_0016s01980	AT3G22170.1	BU894320	far-red impaired responsive protein	2.468
PtpAffx.13697.1.S1_a_at			CN549516	phototropic-responsive NPH3 family protein	2.052
Ptp.1981.1.S1_at			CF229958	nitrate-responsive NOI protein, putative	2.977
PtpAffx.78230.1.A1_at	POPTR_0014s10740.1	AT4G01700.1	CV264826	Chitinase family protein	2.804
PtpAffx.201602.1.S1_x_at	POPTR_0002s02190.1	AT4G38660.1	pmrna3149	pathogenesis-related thaumatin family protein	2.129
PtpAffx.50503.1.A1_s_at	POPTR_0006s28700.1	AT3G14470.1	CV242774	NB-ARC domain-containing disease resistance protein	2.003
PtpAffx.200505.1.S1_s_at	POPTR_0001s17540.1	At3g15570.1	pmrna1023	Phototropic-responsive NPH3 family protein	2.359
PtpAffx.202918.1.S1_at	POPTR_0003s05750.1	At1g52770.1	pmrna5777	phototropic-responsive NPH3 family protein	4.048
PtpAffx.2048.2.S1_a_at	POPTR_0003s13150.1	AT1G26355.1	CV248586	nitrilase-associated protein	2.23
PtpAffx.210223.1.S1_at	POPTR_0012s01350.1	AT3G61640.1	pmrna20134	arabinogalactan protein 20 (AGP20)	2.331
Ptp.6904.1.S1_s_at	POPTR_0015s04510.1	AT1G73620.1	CV226462	Pathogenesis-related thaumatin superfamily protein	6.182
Ptp.6904.1.S1_at	POPTR_0015s04510.1	AT1G73620.1	CV226462	Pathogenesis-related thaumatin superfamily protein	4.742
PtpAffx.216502.1.S1_at		At5G47650	pmrna31312	ADP-ribose pyrophosphatase	2.402
PtpAffx.105894.1.S1_at	POPTR_0010s06840.1	AT1G67510.1	CK102938	leucine-rich repeat family protein	2.537
PtpAffx.213758.1.S1_at	POPTR_0017s04300.1	At4g16162	pmrna26866	Leucine-rich repeat (LRR) family protein	2.068
PtpAffx.106389.1.A1_at	POPTR_0005s11980.1	AT5G66330.1	CV242692	Leucine-rich repeat (LRR) family protein	4.794
PtpAffx.217383.1.S1_at	POPTR_0004s00270.1	AT3G17640.1	pmrna32628	leucine-rich repeat family protein	2.115
PtpAffx.209896.1.S1_at	POPTR_0011s07240	AT5G45820.1	pmrna19502	CBL-interacting serine/threonine-protein kinase	2.466
Ptp.450.1.A1_at	POPTR_0017s02480.1	AT1G66150.1	CK089176	receptor-like transmembrane kinase I (TMK1)	2.202
PtpAffx.46365.1.A1_at	POPTR_0009s12890.1	AT1G75580.1	CV251026	SAUR family protein	2.94
PtpAffx.14620.1.S1_at	POPTR_0014s02030.1	AT5G59845.1	CV273041	gibberellin-regulated protein (GASA)	4.038
Ptp.6738.1.S1_at	POPTR_0005s25840.1	AT1G75580.1	CV244483	SAUR-like auxin-responsive protein family	2.322
PtpAffx.204265.1.S1_at	POPTR_0004s17260.1	AT5G18080.1	pmrna8395	auxin-responsive protein	2.943
PtpAffx.213779.1.S1_at	POPTR_0017s07110.1	AT4G17150.1	pmrna26902	SAUR-like auxin-responsive protein family	3.937
PtpAffx.204569.1.S1_at	POPTR_0009s12930.1	AT5G18020.1	pmrna8965	auxin-responsive family protein	3.98
PtpAffx.39778.1.A1_at	POPTR_0008s16110.1	AT4G14550.1	CV262440	aux/IAA protein	2.054
PtpAffx.214388.1.S1_x_at	POPTR_0018s10230.1	AT5G57520.1	pmrna28000	ZFP2 (zing figner protein 2)	2.986
PtpAffx.216320.1.S1_at	POPTR_0011s16450.1	AT5G06110.1	pmrna31030	DnaJ domain ;Myb-like DNA-binding domain	2.258
PtpAffx.125359.1.S1_at	POPTR_0005s21130.1	AT1G21340.1	DN491593	Dof-type zinc finger DNA-binding family protein	3.028
PtpAffx.50778.1.A1_at	POPTR_0001s28040.1	AT1G46264.1	CV231566	Heat Shock Transcription Factor (Hsf) family	2.313
PtpAffx.202873.1.S1_at	POPTR_0003s03670.1	AT2G02450.2	pmrna5679	NAC domain containing protein	2.085
PtpAffx.210989.1.S1_at	POPTR_0013s03670	AT5G28300.1	pmrna21581	alcohol dehydrogenase transcription factor Myb/SANT-like	2.283
Ptp.876.1.A1_at	POPTR_0001s15500	AT2G39810.1	CK090149	transcription repressor MYB	2.035
PtpAffx.156313.1.S1_s_at	POPTR_0001s02020.1	AT5G46910.1	CK103653	Transcription factor jumonji (jmj) family protein	2.498
PtpAffx.200828.1.S1_x_at	POPTR_0001s26590.1	AT5G12870.1	pmrna1617	MYB transcription factor	2.689
PtpAffx.92754.1.S1_at	POPTR_0012s13980	AT5G62165.1	CK096310	MADS box transcription factor	2.68
PtpAffx.44537.1.A1_s_at	POPTR_0010s19490	AT3G55990.1	CV228543	Encodes ESK1 (Eskimo1)	2.405
PtpAffx.221793.1.S1_s_at	POPTR_0014s14390.1	AT5G57090.1	pmrna38847	auxin efflux carrier component/PIN6	2.97
PtpAffx.206178.1.S1_at		At4g29900	pmrna12265	Ca2+-transporting ATPase-like protein	2.433
PtpAffx.206570.1.S1_at	POPTR_0006s22190.1	AT4G08570.1	pmrna13033	Heavy metal transport/detoxification superfamily protein	2.082
PtpAffx.201800.1.S1_at	POPTR_0002s06890.1	AT1G43650.1	pmrna3586	nodulin MtN21-like transporter family protein	3.774
PtpAffx.224389.1.S1_at	POPTR_0004s05170.1	AT5G11210.1	pmrna42874	Putative ligand-gated ion channel subunit family	3.031
PtpAffx.211837.1.S1_at	POPTR_0014s14390.1	At1g73590.1	pmrna23230	auxin efflux carrier component	5.368
PtpAffx.30333.1.A1_at	POPTR_0001s31810.1	AT5G64290.1	CV281588	dicarboxylate transport 2.1 (DIT2.1)	3.11
PtpAffx.249.95.S1_a_at	POPTR_0005s25500.1	AT1G75500.1	CV247238	mtn21-like protein	2.063
PtpAffx.201977.1.S1_at	POPTR_0002s11010.1	AT1G05450.1	pmrna3949	Protease inhibitor/seed storage/LTP family protein	2.058
PtpAffx.92648.1.S1_at	POPTR_0016s00850	AT4G16380.1	CF234813	Heavy metal transport/detoxification superfamily protein	2.007
Ptp.1665.2.S1_a_at	POPTR_0015s08040	AT5G62580.1	CK092797	ARM repeat-containing protein-like protein	3.198
PtpAffx.90943.1.S1_at	POPTR_0007s02760.1	AT3G22070.1	CV230064	proline-rich family protein	2.686
PtpAffx.92960.1.S1_at			AI161873	secretory protein-related	2.937
PtpAffx.134341.1.A1_at	POPTR_0019s14080.1	AT4G28100.1	CV234040	GPI-anchored protein	2.233
PtpAffx.211572.1.S1_at	POPTR_0014s08670.1	At2G46160	pmrna22681	RING/U-box superfamily protein	2.601
PtpAffx.9312.2.A1_at	POPTR_0018s02140.1	AT5G11090.1	CV276338	serine-rich protein-like protein	2.085
Ptp.1573.1.S1_at	POPTR_0010s08750	AT5G09510.1	CV267520	Ribosomal protein S19 family protein	2.087
PtpAffx.100080.1.A1_at	POPTR_0007s12260	AT4G36850.1	BP931960	PQ-loop repeat family protein	2.082
PtpAffx.211739.1.S1_at		At5g46730	pmrna23005	glycine-rich protein	2.183
Ptp.7099.1.S1_s_at			BU810141	ribosomal protein	2.302
PtpAffx.211808.1.S1_at	POPTR_0014s13500.1	AT3G63088.1	pmrna23156	RTFL15 (rotundifolia like 15)	2.19
PtpAffx.210208.1.S1_at	POPTR_0012s01020.1	AT5G52900.1	pmrna20104	memerane-associated kinase regulator 6	2.198
Ptp.1733.1.A1_at	POPTR_0009s16900.1	AT2G17230.1	CK093359	exordium like 5	2.428
PtpAffx.65047.1.S1_at	POPTR_0006s07580.1	AT2G19170.1	CF232766	subtilisin-like serine protease	2.072
PtpAffx.132718.1.S1_at	POPTR_0012s03340.1	AT5G20600.1	CX656395	nucleolar protein	3.675
PtpAffx.8690.1.A1_at	POPTR_0015s14110.1	AT5G51750.1	CV257958	subtilase 1.3	2.234
Ptp.3133.1.S1_s_at	POPTR_0009s13590.1	AT4G34980.1	DN490108	subtilisin-like protease	2.132
PtpAffx.97321.1.A1_at	POPTR_0006s08160.1	AT1G47056.1	CK090467	f-box family protein	2.048
Ptp.722.1.S1_at	POPTR_0008s13940	AT2G35585.1	CK088161	unknown	2.377
PtpAffx.70214.1.A1_at			CV227234	unknown	2.09
PtpAffx.218450.1.S1_s_at			pmrna34072	unknown	2.254
Ptp.6471.1.S1_at			CN549809	unknown	2.169
Ptp.2319.1.S1_at			CK088696	unknown	2.314
PtpAffx.22590.1.S1_at	POPTR_0008s00540	AT1G51080.1	DN486242	unknown	2.254
Ptp.6763.1.S1_s_at	POPTR_0006s01450.1		CV232553	unknown	2.138
PtpAffx.203421.1.S1_x_at	POPTR_0003s16900.1	AT5G08391.1	pmrna6813	unknown	2.786
PtpAffx.69294.1.A1_at	POPTR_0019s12480.1	AT4G28290.1	CV270589	unknown	2.113
PtpAffx.202949.1.S1_at	POPTR_0003s05170.1	AT1G45688.1	pmrna5834	unknown	2.07
PtpAffx.12406.1.S1_at	POPTR_0012s09020.1	AT5G50150.1	CV228584	unknown	2.177
PtpAffx.58518.1.S1_at	POPTR_0014s14900.1	AT4G08910.1	CK091798	unknown	2.417
PtpAffx.134617.1.A1_at	POPTR_0005s05250.1	AT5G28150.1	CV229146	unknown	2.128
PtpAffx.202949.1.S1_x_at	POPTR_0003s05170.1	AT1G45688.1	pmrna5834	unknown	2.262
PtpAffx.215373.1.S1_s_at	POPTR_0015s05320.1	AT4G14819.1	pmrna29522	unknown	7.765
PtpAffx.162168.1.S1_at	POPTR_0003s08120		CF228578	unknown	5.844
PtpAffx.163629.2.S1_at			AJ778890	unknown	2.239
PtpAffx.100482.1.A1_s_at	POPTR_0003s05170.1	AT1G45688.1	CV232377	unknown	2.565
PtpAffx.209215.1.S1_at			pmrna18221	unknown	2.516
PtpAffx.16145.1.S1_at	POPTR_0008s13480.1	AT2G01755.1	CV276628	unknown	2.045
PtpAffx.127102.1.A1_s_at	POPTR_0017s03030.1		CV271691	unknown	2.173
Ptp.7268.1.S1_at			BU898256	unknown	2.082
PtpAffx.29035.1.S1_at	POPTR_0010s20310.1	AT2G39870.1	CV267763	unknown	2.855
Ptp.6677.2.S1_at	POPTR_0016s13840.1	AT5G01750.2	BU816164	unknown	3.582
PtpAffx.25374.1.S1_a_at	POPTR_0001s45370.1	AT5G42110.1	CV243264	unknown	2.078
Ptp.5920.1.S1_at	POPTR_0006s08800	AT5G02160.1	CK109735	unknown	2.344
PtpAffx.736.1.S1_at			CV236187	unknown	6.099
PtpAffx.811.1.S1_x_at	POPTR_0001s35900.1	AT3G01680.1	CK097682	sieve element occlusion-related 1	2.743
PtpAffx.204952.1.S1_at	POPTR_0009s04010.1	AT3G46750.1	pmrna9797	unknown	2.595
a, Gene model was derived from the Joint Genome Institute Web site (JGI)(http://www.jgi.doe.gov/)
b, ATG accession was derived from TAIR (http://www.arabidopsis.org)
FC, fold change
