# Supplementary material for: Identification and characterization of nuclear genes involved in photosynthesis in Populus
Source: BMC Plant Biol. 2014 Mar 27;14:81. doi: 10.1186/1471-2229-14-81 (PMC3986721; doi:10.1186/1471-2229-14-81)
Supplement: Additional file 5 — A list of 353 down-regulated genes in plants with high Pn compared to plants with low Pn. [file 1471-2229-14-81-S5.xls]

## Sheet: Sheet1
Additional file 5 A list of 353 down-regulated genes in plants with high Pn compared to plants with low Pn
Probe Set	Gene modela	AGI accessionb	ID	Suggested Function	FC-value
Ptp.5150.1.S1_s_at	POPTR_0007s03650.1	AT1G73260.1	CV275826	trypsin inhibitor	0.128
Ptp.5150.1.S1_at	POPTR_0007s03620.1	AT1G73260.1	CV275826	trypsin inhibitor	0.08
PtpAffx.217240.1.S1_at	POPTR_0018s14880.1	AT5G58210.1	pmrna32426	hydroxyproline-rich glycoprotein family protein	0.496
Ptp.4325.1.S1_s_at	POPTR_0003s08380	AT4G17670.1	BU895322	senescence-associated protein-related	0.252
PtpAffx.15088.1.S1_at	POPTR_0001s28290.1	AT5G12330.1	CF936886	lateral root primordium protein-like protein	0.418
Ptp.4035.1.S1_at	POPTR_0018s06230.1	AT4G13395.1	BU833152	rotundifolia like 12	0.408
PtpAffx.23330.1.S1_at	POPTR_0001s39130.1	AT1G17020.1	CX656526	Fe(II)/ascorbate oxidase gene family; senescence-related gene	0.457
PtpAffx.43425.1.A1_at	POPTR_0017s04790.1	AT1G28440.1	CV272432	receptor-like protein kinase HSL1	0.489
Ptp.3110.2.S1_a_at			BU832936	Cys peroxiredoxin	0.023
PtpAffx.209115.1.S1_at	POPTR_0010s16480.1	AT1G69210.1	pmrna18032	seven in absentia (SINA) family protein	0.455
PtpAffx.53192.1.S1_at	POPTR_0004s00220.1	AT1G73260.1	CV262426	trypsin inhibitor	0.12
PtpAffx.144850.1.S1_at	POPTR_0013s06760.1	AT5G17690.1	AJ769562	chromodomain protein	0.449
PtpAffx.202401.1.S1_s_at	POPTR_0002s19140.1	AT5G20920.1	pmrna4824	protein synthesis initiation factor eIF2 beta	0.191
PtpAffx.75453.1.A1_at	POPTR_0002s24360.1	AT5G48820.1	CK096447	Kip-related protein (KRP)	0.302
PtpAffx.30476.1.A1_at	POPTR_0005s27880.1	AT1G20920.1	CV274591	DEAD-box ATP-dependent RNA helicase	0.469
PtpAffx.132698.2.S1_at			CX655024	extensin class 1 precursor	0.017
PtpAffx.24353.2.A1_x_at			CV263592	extensin precusor	0.075
PtpAffx.204390.1.S1_at	POPTR_0009s16620.1	AT1G08310.1	pmrna8619	alpha/beta-Hydrolases superfamily protein	0.297
PtpAffx.148778.1.S1_at	POPTR_0010s07120.1	AT2G29420.1	CK096493	tau class glutathione transferase	0.452
Ptp.3709.1.S1_at	POPTR_0016s08430.1	AT5G02790.1	DN501517	Glutathione transferase L3 (GSTL3)	0.349
PtpAffx.135709.1.S1_s_at			AJ779763	1-aminocyclopropane-1-carboxylate oxidase-1	0.163
PtpAffx.27712.1.S1_at	POPTR_0009s14570.1	AT1G19250.1	CK096276	flavin-dependent monooxygenase 1	0.152
Ptp.7070.1.S1_at			DN488044	NADH dehydrogenase	0.211
PtpAffx.29192.1.A1_s_at	POPTR_0009s15770.1	AT5G06570.1	DN485053	alpha/beta-Hydrolases superfamily protein	0.225
PtpAffx.212818.1.S1_s_at	POPTR_0015s09710.1	AT1G77330	pmrna25086	1-aminocyclopropane-1-carboxylate oxidase, putative	0.444
Ptp.7441.1.S1_at	POPTR_0001s42800.1	AT1G78380.1	CV255885	tau class glutathione transferase	0.451
PtpAffx.3541.1.S1_at			CN550182	lipase class 3 family protein	0.426
PtpAffx.32627.1.S1_at	POPTR_0007s07690.1	AT5G08260.1	CK106753	serine carboxypeptidase-like 35	0.209
PtpAffx.38534.1.S1_s_at	POPTR_0013s12840.1	AT3G12203.1	BP926007	serine carboxypeptidase	0.481
PtpAffx.206051.1.S1_at	POPTR_0006s03440.1	AT1G28110.1	pmrna11993	SCPL45 (serine carboxypeptidase-like 45 precursor	0.254
PtpAffx.134527.1.A1_at	POPTR_0016s03390.1	AT1G28110.1	CV232655	serine carboxypeptidase	0.423
PtpAffx.3129.1.S1_at			DN493141	3-hydroxybutyryl-CoA dehydrogenase	0.324
PtpAffx.7275.1.S1_at	POPTR_0006s02330.1	AT1G22400.1	BI122079	UDP-glucosyl transferase	0.366
Ptp.7679.2.S1_s_at	POPTR_0007s07690.1	AT5G08260.1	CV130889	serine carboxypeptidase-like	0.172
Ptp.1080.1.S1_at	POPTR_0010s13990.1	AT1G75290.1	CF227343	isoflavone reductase	0.325
Ptp.5073.1.S1_at	POPTR_0011s13310.1	AT4G27270.1	CV225491	flavodoxin-like quinone reductase	0.49
PtpAffx.216435.1.S1_at	POPTR_0393s00210.1	AT1G64660.1	pmrna31210	methionine gamma lyase	0.204
PtpAffx.79594.1.S1_s_at	POPTR_0012s13780.1	AT5G51970.1	CK098523	putative sorbitol dehydrogenase	0.292
PtpAffx.22690.1.S1_at			BU873472	glycosyltransferase	0.168
PtpAffx.211805.1.S1_at	POPTR_0014s13440.1	AT3G23590.1	pmrna23150	REF4 (reduced epidermal fluorescence 4)	0.488
PtpAffx.145417.1.S1_at	POPTR_0014s01950	AT4G24220.1	CK104215	progesterone-5beta-reductase-like protein.	0.408
PtpAffx.112794.1.A1_at	POPTR_0014s01950	AT4G24220.1	CV281993	progesterone-5beta-reductase-like protein.	0.168
Ptp.6618.1.S1_s_at	POPTR_0003s13440.1	AT4G24220.2	CK320243	Progesterone 5-beta-reductase	0.476
PtpAffx.224386.1.S1_at	POPTR_0004s05640.1	At5g43060.1	pmrna42867	Granulin repeat cysteine protease family protein	0.5
PtpAffx.215124.1.S1_at		At4g18010	pmrna29129	inositol polyphosphate 5-phosphatase II (IP5PII)	0.497
PtpAffx.22923.1.A1_s_at	POPTR_0008s18070.1	AT3G26040.1	BP935147	HXXXD-type acyl-transferase-like protein	0.494
PtpAffx.7896.3.S1_a_at	POPTR_0001s14320.1	AT5G13930.1	CA926846	naregenin-chalcone synthase.	0.435
PtpAffx.224992.1.S1_at	POPTR_0012s09180.1	At4g13290	pmrna43963	putative cytochrome P450	0.304
PtpAffx.118954.1.S1_at	POPTR_0003s15230.1		DN489597	glutathione-dependent formaldehyde dehydrogenase	0.242
PtpAffx.200981.1.S1_at	POPTR_0001s35730		pmrna1931	glycoside hydrolase	0.415
Ptp.6531.1.S1_at			AI162538	Glycoside hydrolase	0.34
Ptp.250.1.S1_s_at			CK087729	glycoside hydrolase	0.426
PtpAffx.18260.1.A1_at			CV266306	NADH/Ubiquinone/plastoquinone (complex I)	0.428
PtpAffx.217860.1.S1_s_at	POPTR_0002s12790.1	AT4G25000.1	pmrna33285	alpha amylase precursor	0.289
PtpAffx.5307.3.A1_a_at	POPTR_0007s03920.1	AT5G64620.1	CV263757	Pectinesterase inhibitor	0.421
PtpAffx.44353.1.A1_at	POPTR_0009s01210	AT2G36870.1	CV266641	xyloglucan endotransglucosylase/hydrolase protein	0.367
PtpAffx.9932.3.S1_a_at	POPTR_0003s07040.1	AT3G14310.1	DN486441	pectin methylesterase	0.462
Ptp.2030.1.S1_at	POPTR_0011s15130	AT1G72680.1	CK093640	cinnamyl alcohol dehydrogenase	0.31
PtpAffx.10288.1.A1_at	POPTR_0014s06110		CV240631	NADH dehydrogenase	0.491
PtpAffx.143954.1.S1_at			CV256810	NADH dehydrogenase	0.326
PtpAffx.110158.2.A1_s_at	POPTR_0003s15810.1	AT5G47910.1	CV263040	respiratory burst oxidase protein D (NADPH oxidase)	0.199
PtpAffx.160223.1.A1_at	POPTR_0004s10610.1	AT5G38710.1	BP931204	Methylenetetrahydrofolate reductase family protein	0.363
Ptp.3815.1.S1_at	POPTR_0009s15990.1	AT2G24190.2	DN488408	aldehyde reductase	0.441
Ptp.5778.1.S1_at	POPTR_0012s04090	AT5G37600.1	BU888688	Arabidopsis glutamine synthase	0.35
Ptp.2088.1.S1_at	POPTR_0004s07320.1	AT1G65930.1	BI126758	NADP+- isocitrate dehydrogenase	0.353
PtpAffx.9055.2.S1_s_at	POPTR_0010s08290.1		CV278328	Repetitive proline-rich cell wall protein 2	0.234
PtpAffx.9055.5.S1_s_at	POPTR_0010s08290.1		BU870382	Repetitive proline-rich cell wall protein 5	0.237
PtpAffx.9055.5.S1_x_at	POPTR_0010s08290.1		BU870382	Repetitive proline-rich cell wall protein 6	0.275
PtpAffx.9055.3.S1_s_at	POPTR_0010s08290.1		AJ779679	Repetitive proline-rich cell wall protein 3	0.236
PtpAffx.9055.4.S1_at	POPTR_0010s08290.1		BU874185	Repetitive proline-rich cell wall protein 4	0.146
PtpAffx.9055.7.A1_s_at	POPTR_0010s08290.1		CV245812	Repetitive proline-rich cell wall protein 7	0.248
PtpAffx.163405.2.S1_at	POPTR_0005s15890.1	AT1G77670.1	CX177580	Pyridoxal phosphate (PLP)-dependent transferases superfamily protein	0.439
PtpAffx.111009.1.S1_at	POPTR_0010s15640.1	AT4G16210.1	CX655295	enoyl-CoA hydratase/isomerase	0.432
PtpAffx.3597.1.S1_s_at	POPTR_0003s18600.1	AT1G64660.1	CF937081	methionine gamma-synthase	0.119
PtpAffx.201046.1.S1_at	POPTR_0001s33670.1	AT3G01930.2	pmrna2057	Major facilitator superfamily protein	0.489
PtpAffx.2318.1.S1_s_at	POPTR_0009s13530.1	AT4G34950.1	CV239303	Major facilitator superfamily protei	0.281
Ptp.5761.1.S1_at	POPTR_0002s07290	AT1G77120.1	AI161593	alba alcohol dehydrogenase (ADH)	0.445
PtpAffx.206256.1.S1_s_at	POPTR_0006s08920.1	At3g02875.1	pmrna12415	IAA-leucine resistant	0.415
PtpAffx.80953.1.A1_at	POPTR_0005s06850	AT5G10830.1	CV282250	S-adenosyl-L-methionine-dependent methyltransferase domain-containing protein	0.325
PtpAffx.143538.2.A1_at	POPTR_0002s22530.1	AT1G03310.1	DN491099	isoamylase,	0.408
Ptp.6563.2.S1_at	POPTR_0006s17940	AT2G36460.1	CF235021	Aldolase superfamily protein	0.23
PtpAffx.144550.1.S1_s_at	POPTR_0017s11650.1	AT3G47800.1	CX184939	Galactose mutarotase-like superfamily protein	0.406
PtpAffx.3181.1.S1_at	POPTR_0003s06710.1	AT3G14130.1	CV260015	Aldolase-type TIM barrel family protein	0.325
PtpAffx.224778.1.S1_x_at	POPTR_0011s13430.1	AT3G26300.1	pmrna43624	cytochrome P450	0.25
Ptp.6139.1.S1_at	POPTR_0004s01730.1	AT5G36110.1	CK100787	cytochrome P450	0.095
PtpAffx.417.3.A1_a_at	POPTR_0001s27710.1	AT1G12740.1	CV259584	cytochrome P450	0.12
PtpAffx.56650.1.A1_s_at	POPTR_0005s18740.1	AT5G36220.1	CA823086	cytochrome P450.	0.384
PtpAffx.12353.1.A1_at			CX653443	trans-cinnamate 4-monooxygenase (C4H3)	0.022
PtpAffx.204664.1.S1_at	POPTR_0009s10580.1	AT1G49670.1	pmrna9183	NADPH oxidoreductase	0.498
PtpAffx.16622.1.A1_at	POPTR_0004s01720.1	AT3G26040.1	BP931445	HXXXD-type acyl-transferase family protein	0.236
Ptp.781.1.A1_at			CK089203	no hit	0.455
PtpAffx.87640.1.S1_at			CX183574	no hit	0.436
PtpAffx.65004.1.S1_at			CV253994	no hit	0.449
PtpAffx.76877.1.S1_at			BI071469	no hit	0.428
PtpAffx.99630.1.S1_at			CV255571	no hit	0.27
PtpAffx.34333.1.S1_at			BU834655	no hit	0.21
PtpAffx.44101.1.A1_at			CV244844	no hit	0.349
PtpAffx.101678.1.A1_s_at			CV255619	no hit	0.169
PtpAffx.131212.1.A1_s_at			DN486061	no hit	0.386
PtpAffx.20277.1.A1_at			CK092297	no hit	0.488
PtpAffx.70021.1.A1_at			CV234850	no hit	0.461
PtpAffx.39415.1.S1_at	POPTR_0015s12150	AT5G51070.1	CK094148	ATP-dependent Clp protease regulatory subunit	0.452
PtpAffx.200421.1.S1_at	POPTR_0001s09480.1	AT1G63680.1	pmrna846	MurE	0.34
Ptp.4219.1.S1_s_at	POPTR_0011s04710.1		AY665682.1	polyphenol oxidase (PPO3)	0.17
Ptp.4219.1.S1_at	POPTR_0011s04710.1		AY665682.1	polyphenol oxidase (PPO3)	0.199
Ptp.3912.1.S1_a_at	POPTR_0003s11950.1	AT4G22920.1	BP933313	senescence-inducible chloroplast stay-green protein	0.463
PtpAffx.119354.2.A1_s_at			CV264820	MATE efflux family protein	0.35
Ptp.3912.2.S1_s_at	POPTR_0003s11950.1	AT4G22920.1	DN494000	senescence-inducible chloroplast stay-green protein	0.453
Ptp.2688.1.S1_at			BU892076	NADH-Ubiquinone/plastoquinone (complex I)	0.403
Ptp.6910.1.S1_at	POPTR_0009s14560.1	AT4G38380.1	DN484787	mate efflux domain-containing protein	0.447
PtpAffx.52305.1.S1_a_at	POPTR_0010s08200.1	AT1G04400.1	CK090487	cryptochrome 2	0.422
Ptp.2282.1.S1_a_at	POPTR_0003s15370	AT1G30910.1	CK094750	molybdenum cofactor sulfurase family protein	0.488
PtpAffx.208752.1.S1_at	POPTR_0010s09240.1	AT5G43860.1	pmrna17354	Chlorophyllase	0.352
PtpAffx.109483.1.A1_s_at	POPTR_0001s47450.1	AT1G60950.1	CV269063	Ferredoxin	0.417
PtpAffx.221413.1.S1_s_at	POPTR_0004s20660.1	AT1G74470.1	pmrna38288	geranylgeranyl reductase	0.394
PtpAffx.224303.1.S1_at	POPTR_0007s09490.1	AT4G15560.1	pmrna42728	1-deoxy-D-xylulose 5-phosphate synthase	0.442
PtpAffx.717.1.A1_at			CV283282	S-locus protein kinase, putative	0.482
PtpAffx.211656.1.S1_at	POPTR_0014s10270.1	AT3G61960.1	pmrna22840	protein kinase family protein	0.489
PtpAffx.225716.1.S1_at		At3g55550	pmrna45275	Concanavalin A-like lectin protein kinase family protein	0.411
PtpAffx.224773.1.S1_s_at	POPTR_0011s13190	At4g27300.1	pmrna43615	S-locus lectin protein kinase family protein	0.398
PtpAffx.210312.1.S1_at	POPTR_0012s03040.1	AT5G24430.1	pmrna20295	calcium-dependent protein kinase	0.493
PtpAffx.220821.1.S1_s_at	POPTR_0001s07550.1	At1g69730.1	pmrna37265	wall-associated kinase	0.461
PtpAffx.217025.1.S1_at	POPTR_0001s16810.1	At1g72540.1	pmrna32130	Protein kinase superfamily protein	0.233
PtpAffx.201110.1.S1_at	POPTR_0001s32220.1	AT2G32800.1	pmrna2185	dual protein kinase domain containing protein	0.42
PtpAffx.224745.1.S1_x_at		At3g14840	pmrna43567	leucine-rich repeat family protein / protein kinase family protein	0.469
PtpAffx.224206.1.S1_at	POPTR_0001s43280.1	At4g21390.1	pmrna42534	G-type lectin S-receptor-like serine/threonine-protein kinase	0.205
PtpAffx.224710.1.S1_s_at	POPTR_0011s03920.1	AT1G11330.1	pmrna43522	S-locus lectin protein kinase family protein	0.184
PtpAffx.35408.1.S1_at			DN492188	Serine/threonine protein kinase	0.462
PtpAffx.225395.1.S1_s_at	POPTR_0001s43270.1	At1g61430.1	pmrna44716	S-locus lectin protein kinase family protein	0.374
PtpAffx.62154.1.S1_at	POPTR_0016s14720.1	AT5G01950.1	DN488243	Leucine-rich repeat protein kinase family protein	0.307
PtpAffx.479.1.S1_at	POPTR_0015s09830	AT2G31880.1	BP934351	leucine-rich repeat receptor-like serine/threonine/tyrosine-protein kinase	0.394
PtpAffx.219736.1.S1_at	POPTR_0006s13560.1	AT5G02800.1	pmrna35756	protein kinase family protein	0.456
PtpAffx.22916.1.A1_at	POPTR_0010s21090.1	AT1G07570.1	CN520839	protein kinase APK1A	0.464
Ptp.3289.1.A1_at			AJ775163	Serine/threonine protein kinase	0.49
PtpAffx.224844.1.S1_at	POPTR_0013s05650.1	AT3G19300	pmrna43724	Protein kinase superfamily protein	0.366
PtpAffx.67455.1.S1_at	POPTR_0009s08540.1	AT1G09970.1	BU874579	leucine-rich repeat class of receptor-likekinase	0.034
PtpAffx.9758.2.A1_at	POPTR_0011s03240.1	AT4G38830.1	CV234723	cysteine-rich receptor-like protein kinase	0.283
PtpAffx.214134.1.S1_at	POPTR_0018s00390	At3g08730.1	pmrna27504	protein-serine kinase	0.258
PtpAffx.30760.1.A1_s_at	POPTR_0006s04920.1	AT2G41790.1	CV269975	Insulinase (Peptidase family M16) family protein	0.467
PtpAffx.160901.1.S1_s_at	POPTR_0004s05640.1	AT1G09850.1	AJ774876	papain-like cysteine peptidase	0.478
PtpAffx.200231.1.S1_at			pmrna440	heat shock protein-like	0.471
Ptp.7073.3.A1_at	POPTR_0010s13310.1	AT1G68300.1	DN488082	Adenine nucleotide alpha hydrolases-like superfamily protein	0.302
PtpAffx.3556.1.S1_at			CV265640	iron ion binding / isopenicillin-N synthase/ oxidoreductase	0.331
PtpAffx.104180.1.S1_at	POPTR_0010s08600	AT2G38870.1	AJ780277	PR-6 proteinase inhibitor family	0.029
PtpAffx.207286.1.S1_at	POPTR_0007s11480.1	AT5G66900.1	pmrna14457	disease resistance protein	0.334
Ptp.3947.1.S1_s_at	POPTR_0006s05750.1	AT5G06860.1	CV253657	polygalacturonase inhibiting protein	0.157
Ptp.3999.1.S1_x_at	POPTR_0019s14010	AT4G10265.1	CF936633	Wound-induced protein	0.394
Ptp.5821.1.S1_at			CV240646	glutathione or thioredoxin peroxidase	0.352
PtpAffx.23456.1.S1_at	POPTR_0005s21080.1	AT1G78780.2	CV275692	pathogenesis-related family protein	0.35
Ptp.3978.1.S1_at	POPTR_0006s13190	AT2G37130.1	CX656376	Haem peroxidase, plant/fungal/bacterial /peroxidase (PO2)	0.241
Ptp.3920.1.S1_at	POPTR_0016s02370.1	AT2G29420.1	CX168810	glutathione s-transferase	0.3
Ptp.6689.1.S1_at	POPTR_0097s00200.1		DN492151	Ribosome inactivating protein	0.13
Ptp.6689.1.S1_s_at	POPTR_0006s02890.1		DN492151	Ribosome inactivating protein	0.102
Ptp.4222.1.S1_at			BU891916	pathogenesis related protein	0.414
PtpAffx.117462.1.S1_at			DN487027	Heme oxygenase	0.439
PtpAffx.119469.1.S1_at			BP931170	Haem peroxidase, plant/fungal/bacterial	0.037
Ptp.5132.1.S1_at	POPTR_0001s26210.1	AT4G16260.1	CV235525	putative beta-1,3-endoglucanase	0.111
PtpAffx.6353.1.S1_at			CV258130	pathogenesis-related protein	0.107
PtpAffx.2271.1.S1_s_at			CA933996	pathogenesis related protein-5	0.462
PtpAffx.7849.2.S1_at	POPTR_0010s20300.1	AT1G53540.1	CF228142	heat shock protein	0.306
PtpAffx.249.47.A1_s_at	POPTR_0001s09570	AT4G11650.1	CV256610	osmotin-like protein	0.227
Ptp.2230.1.S1_at	POPTR_0002s11970	AT3G03990.1	CV255359	3-oxoadipate enol-lactone hydrolase	0.321
PtpAffx.4462.1.S1_a_at	POPTR_0010s15270.1	AT4G16260.1	CX185631	putative beta-1,3-endoglucanase	0.072
PtpAffx.4462.1.S1_at	POPTR_0010s15270.1	AT4G16260.1	CX185631	putative beta-1,4-endoglucanase	0.069
Ptp.2226.1.S1_at	POPTR_0003s13460.1	AT1G64160.1	CK089488	disease resistance-responsive family protein dirigent family protein	0.15
PtpAffx.77318.3.S1_at	POPTR_0004s18870.1	AT3G12500.1	DN494497	chitinase	0.164
PtpAffx.77318.1.S1_x_at	POPTR_0009s14380.1	AT3G12500.1	CX658423	chitinase	0.148
PtpAffx.77318.1.S1_at	POPTR_0009s14380.1	AT3G12500.1	CX658423	chitinase	0.2
Ptp.7132.1.S1_at	POPTR_0015s05980.1	AT5G24090.1	CV273784	chitinase	0.422
Ptp.4506.1.S1_s_at	POPTR_0015s06000.1	AT5G24090.1	CV280595	chitinase	0.408
PtpAffx.77318.2.S1_at	POPTR_0004s18870.1	AT3G12500.1	CX658035	chitinase	0.321
Ptp.2463.1.S1_a_at	POPTR_0013s03890.1	AT3G04720.1	CV257616	antifungal chitin-binding protein hevein	0.165
Ptp.2463.1.S1_s_at	POPTR_0013s03890.1	AT3G04720.1	CV257616	antifungal chitin-binding protein hevein	0.112
Ptp.2463.2.S1_at	POPTR_0013s03890.1	AT3G04720.1	DN484793	antifungal chitin-binding protein hevein	0.162
PtpAffx.8009.1.S1_s_at	POPTR_0009s09760.1	AT2G15220.1	CX654261	secretory protein (BSP) family protein	0.043
Ptp.5321.1.S1_at	POPTR_0001s26210.1	AT4G16260.1	CV130830	beta-1,3-endoglucanase	0.12
Ptp.5321.1.S1_s_at	POPTR_0001s26210.1	AT4G16260.1	CV130830	beta-1,3-endoglucanase	0.13
Ptp.6057.1.S1_s_at	POPTR_0001s08410.1	AT4G22880.1	CK090638	Leucoanthocyanidin dioxygenase (LDOX)	0.443
PtpAffx.99700.1.S1_s_at	POPTR_0001s22170.1	AT2G21100.1	DN503429	plant disease resistance response protein	0.117
PtpAffx.99700.1.S1_at	POPTR_0001s22170.1	AT2G21100.1	DN503429	plant disease resistance response protein	0.158
PtpAffx.215741.1.S1_at	POPTR_0015s07390.1	AT2G02950.1	pmrna30110	phytochrome kinase substrate-related	0.499
Ptp.7644.1.S1_at	POPTR_0001s29560.1	AT2G14610.1	DN497986	Pathogenesis-related protein	0.046
PtpAffx.34213.1.S1_at	POPTR_0013s08130	AT5G05340.1	CV269008	Haem peroxidase	0.158
PtpAffx.12059.1.S1_at	POPTR_0008s10590	AT3G01420.1	CA927399	alpha-dioxygenase	0.228
PtpAffx.209307.1.S1_s_at	POPTR_0010s20300.1	AT1G53540.1	pmrna18395	HSP20-like chaperones superfamily protein	0.277
Ptp.7601.1.S1_s_at	POPTR_0015s00580.1	AT1G05260.1	BU814226	Haem peroxidase	0.014
PtpAffx.146877.1.S1_at	POPTR_0005s26630.1	AT5G66070.2	CV258755	zinc finger (C3HC4-type RING finger) family protein	0.191
PtpAffx.918.1.S1_at	POPTR_0010s19610.1	AT3G08510.1	CV262846	phosphoinositide-specific phospholipase	0.44
PtpAffx.207220.1.S1_at	POPTR_0007s08160.1	AT1G56130.1	pmrna14323	leucine-rich repeat family protein	0.45
PtpAffx.249.474.S1_at	POPTR_0007s05810	AT2G22240.1	CN523975	Myo-inositol-1-phosphate synthase isoform 2	0.388
PtpAffx.108345.1.A1_at			CV244128	NBS-LRR type disease resistance protein Leucine-rich repeat (LRR) protein	0.292
PtpAffx.32004.2.S1_a_at	POPTR_0006s06040.1	AT1G15740.1	AJ778820	leucine-rich repeat family protein	0.457
PtpAffx.135786.1.S1_s_at	POPTR_0018s09020.1	AT4G28950.1	CK102421	RAC-like GTP binding protein	0.494
PtpAffx.249.570.S1_a_at	POPTR_0007s05810	AT2G22240.1	CV256339	Myo-inositol-1-phosphate synthase	0.301
PtpAffx.36446.1.A1_at	POPTR_0007s05810	AT2G22240.1	CV280501	Myo-inositol-1-phosphate synthase	0.429
PtpAffx.30016.1.S1_at	POPTR_0014s13170.1	AT3G63010.1	CV242297	gibberellin receptor GID1L2	0.259
PtpAffx.210940.1.S1_at	POPTR_0013s02980.1	AT5G27320.1	pmrna21497	gibberellin (GA) receptor	0.478
PtpAffx.146984.1.A1_at	POPTR_0002s22840.1	AT3G63010.1	CV255718	Gibberellin receptor GID	0.153
PtpAffx.48794.1.S1_s_at	POPTR_0013s02980.1	AT5G27320.1	BU866074	gibberellin receptor GID1L3	0.474
PtpAffx.74086.1.A1_at	POPTR_0006s14380.1	AT2G05940.1	CV253644	receptor-like cytoplasmic kinase	0.229
PtpAffx.454.28.S1_s_at	POPTR_0437s00200.1	AT5G01550.1	CA822252	Lectin-domain containing receptor kinase A4.2	0.209
Ptp.980.1.A1_s_at	POPTR_0002s22090.1	AT5G47530.1	BP933095	auxin-responsive family protein	0.47
PtpAffx.205441.1.S1_at	POPTR_0005s17850.1	AT5G49700.1	pmrna10757	Predicted AT-hook DNA-binding family protein	0.445
PtpAffx.201543.1.S1_at	POPTR_0002s01010.1	AT1G20670.1	pmrna3038	DNA-binding bromodomain-containing protein	0.414
PtpAffx.146058.2.A1_at	POPTR_0015s08810.1	AT5G62940.1	CV263722	HCA2	0.435
PtpAffx.219925.1.S1_at		AT4G29710.1	pmrna36092	TetR family protein	0.466
Ptp.4661.1.S1_s_at	POPTR_0011s03570.1	AT4G27270.1	CV256788	quinone reductase family protein	0.349
PtpAffx.48236.1.S1_at			DN491169	GRAS family protein, SCARECROW-LIKE3 subgroup;GRAS family transcription factor	0.492
PtpAffx.210994.1.S1_at	POPTR_0005s05500.1	AT1G03040.1	pmrna21597	basic helix-loop-helix (bHLH) DNA-binding superfamily protein	0.403
Ptp.7131.2.S1_at	POPTR_0009s03240.1	AT3G46130.1	BU887742	transcription factor (MYB)	0.49
PtpAffx.204258.1.S1_s_at	POPTR_0004s17080.1	AT4G38900.2	pmrna8380	Basic-leucine zipper (bZIP) transcription factor family protein	0.481
PtpAffx.127862.1.A1_at	POPTR_0016s05100.1；POPTR_0006s05640.1		CV241712	transcription factor bHLH130-like	0.498
PtpAffx.78103.1.A1_at	POPTR_0001s37010	AT1G04950.1	CF228445	transcription initiation factor TFIID	0.485
PtpAffx.24328.3.A1_a_at			CV242876	basic leucine zipper transcription factor	0.474
PtpAffx.209605.1.S1_at	POPTR_0021s00280.1	AT4G22070.1	pmrna18993	WRKY transcription factor	0.254
PtpAffx.162546.1.A1_at	POPTR_0003s14430.1	AT2G47460.1	CV272261	MYB 12, UV-B	0.292
PtpAffx.217349.1.S1_x_at	POPTR_0004s00890.1	AT4G04450.2	pmrna32570	WRKY42	0.213
PtpAffx.217349.1.S1_at	POPTR_0004s00890.1	AT4G04450.1	pmrna32570	WRKY42	0.226
PtpAffx.16157.1.S1_s_at	POPTR_0006s10240.1	AT5G01380.1	BU809327	transcription factor GT-3b	0.178
PtpAffx.140839.1.A1_at			CV243252	WRKY transcription factor	0.156
Ptp.7335.1.S1_at	POPTR_0006s04770.1	AT2G41690.1	CV275412	heat shock transcription factor family protein	0.247
PtpAffx.35610.1.A1_at	POPTR_0005s24550.1	AT3G23250.1	CV257792	R2R3 Myb-related protein	0.153
PtpAffx.31736.1.S1_s_at			CX186616	WRKY transcription factor	0.284
PtpAffx.575.1.A1_at	POPTR_0002s19390	AT2G47260.1	CV264964	WRKY transcription factor	0.228
PtpAffx.80967.1.S1_at	POPTR_0012s11030.1	AT5G61890.1	CV257216	AP2/ERF domain-containing transcription factor	0.267
PtpAffx.206149.1.S1_s_at	POPTR_0018s12780.1；POPTR_0006s06530.1		pmrna12201	MYB transcription factor	0.236
PtpAffx.126410.1.S1_s_at	POPTR_0006s04770.1	AT2G41690.1	CX183751	heat shock transcription factor family protein	0.054
PtpAffx.223450.1.S1_at	POPTR_0017s09750.1	AT5G13080.1	pmrna41470	WRKY transcription factor	0.027
PtpAffx.202579.1.S1_x_at	POPTR_0005s14490.1	AT1G66370.1	pmrna5167	MYB transcription factor	0.092
Ptp.3685.1.S1_at	POPTR_0003s16750.1	AT5G13080.1	CV264598	DNA-binding WRKY	0.336
PtpAffx.68429.2.S1_at	POPTR_0011s06990.1	AT1G29280.1	BP936193	WRKY transcription factor	0.222
PtpAffx.74505.1.S1_at	POPTR_0010s15750.1	AT5G49520.1	CV240092	WRKY transcription factor	0.364
PtpAffx.209136.1.S1_at	POPTR_0010s17040.1	AT1G13960.1	pmrna18087	Encodes WRKY DNA-binding protein 4 (WRKY4).	0.493
PtpAffx.5175.1.A1_s_at	POPTR_0013s14960	AT2G38470.1	CV258501	WRKY transcription factor	0.388
PtpAffx.207935.1.S1_x_at	POPTR_0008s10280.1	AT5G49520.1	pmrna15748	WRKY transcription factor	0.366
PtpAffx.20746.1.S1_at	POPTR_0014s13780.1	AT5G45710.1	CV244887	heat shock transcription factor	0.457
PtpAffx.207736.1.S1_at	POPTR_0008s06310.1	AT3G55730.1	pmrna15377	MYB109 (myb domain protein 109)	0.486
PtpAffx.214233.1.S1_at	POPTR_0018s02380.1	AT5G64750.1	pmrna27692	ERF (ethylene response factor) subfamily B-4 of ERF/AP2 transcription factor family	0.459
PtpAffx.224252.1.S1_at	POPTR_0002s17460.1	AT1G22640.1	pmrna42637	Transcription repressor MYB	0.24
PtpAffx.30659.1.A1_at	POPTR_0002s17460.1	AT1G22640.1	CV265854	MYB;transcription factor	0.251
PtpAffx.224930.1.S1_at	POPTR_0019s03120.1	At4g22700.1	pmrna43861	LBD32 (LOB domain-containing protein 32)	0.202
PtpAffx.39632.1.S1_at			CF232925	putative eukaryotic LigT protein	0.492
PtpAffx.16538.2.A1_a_at	POPTR_0013s07720.1	AT3G10480.2	CV259296	NAC domain protein	0.273
PtpAffx.220121.1.S1_at	POPTR_0001s01060.1	AT5G52830.1	pmrna36462	WRKY27	0.453
PtpAffx.23267.1.A1_at	POPTR_0019s12530.1	AT1G05710.1	CV255349	basic helix-loop-helix (bHLH) DNA-binding superfamily protein	0.47
PtpAffx.10261.1.S1_a_at	POPTR_0006s00810.1		CV258795	VQ motif-containing protein	0.383
PtpAffx.205756.1.S1_x_at	POPTR_0005s24500	AT3G54700.1	pmrna11366	phosphate transporter	0.435
PtpAffx.158559.2.S1_a_at	POPTR_0009s15200	AT1G08230.2	CN517367	high affinity gamma-aminobutyric acid (GABA) transporter	0.383
PtpAffx.159234.1.A1_at	POPTR_0006s03250.1	AT1G68570.1	CV282152	Major facilitator superfamily protein	0.32
PtpAffx.11491.2.A1_at	POPTR_0011s06770.1	AT4G18910.1	CV262838	Major intrinsic protein	0.353
PtpAffx.141538.1.S1_s_at			CA822385	phosphate transporter	0.459
PtpAffx.212508.1.S1_at	POPTR_0019s14090	AT4G05120.1	pmrna24496	equilibrative nucleoside transporter family protein	0.39
PtpAffx.134549.1.S1_at	POPTR_0003s13790	AT5G41800.1	CV231742	amino acid transporter family protein	0.451
PtpAffx.225140.1.S1_s_at	POPTR_0019s01350.1	AT2G38290.1	pmrna44273	ammonium transporter	0.296
PtpAffx.223364.1.S1_at	POPTR_0013s08100.1	AT3G10960.1	pmrna41322	xanthine/uracil permease family protein	0.356
PtpAffx.210523.1.S1_at	POPTR_0012s07320.1	AT5G62680.1	pmrna20635	proton-dependent oligopeptide transport (POT) family protein	0.485
PtpAffx.69535.2.A1_s_at	POPTR_0005s24500	AT3G54700.1	CV272173	phosphate transporter	0.117
PtpAffx.209110.1.S1_s_at	POPTR_0010s16340.1	AT3G53480.1	pmrna18021	high affinity H+:myo-inositol symporter	0.482
PtpAffx.210514.1.S1_at	POPTR_0012s07160	AT3G47730.1	pmrna20622	ABC transporter family	0.451
Ptp.6886.1.S1_at			DN489840	ABC transporter	0.404
PtpAffx.203130.1.S1_at	POPTR_0003s10300.1	AT5G45380.1	pmrna6207	degradation of UREA 3 (DUR3)	0.363
PtpAffx.43846.1.A1_at	POPTR_0018s00970.1	AT4G32650.1	CV256274	Potassium channel KAT3	0.314
PtpAffx.119075.1.S1_at	POPTR_0014s12700.1	AT4G13420.1	DN494113	potassium transporter	0.214
PtpAffx.92352.1.S1_a_at	POPTR_0006s03250.1	AT1G68570.1	AJ775311	Major facilitator superfamily protein	0.397
PtpAffx.134772.1.S1_s_at	POPTR_0012s07160	AT3G47730.1	DN483641	ABC transporter family protein	0.215
PtpAffx.11491.2.A1_a_at	POPTR_0011s06770.1	AT4G18910.1	CV262838	Major intrinsic protein	0.083
PtpAffx.144197.1.A1_a_at	POPTR_0001s14630.1	AT1G15520.1	DN490048	pleiotropic drug resistance, ABC transporter family protein	0.109
Ptp.3718.1.S1_at			DN491471	C4-dicarboxylate transporter/malic acid transport protein	0.285
PtpAffx.222840.1.S1_at	POPTR_0001s31890.1	AT1G17840.1	pmrna40518	white-brown-complex ABC transporter family	0.255
PtpAffx.32256.2.A1_at	POPTR_0014s13240.1	AT2G48020.1	CV283180	Major facilitator superfamily protein	0.455
Ptp.856.1.S1_at	POPTR_0001s34640.1	AT5G62680.1	BU871050	proton-dependent oligopeptide transport (POT) family protein	0.401
PtpAffx.97959.1.A1_at	POPTR_0001s31890.1	AT1G17840.1	CV263960	white-brown-complex ABC transporter family	0.295
PtpAffx.42238.1.A1_s_at	POPTR_0001s36330	AT5G40780.1	BP933309	lysine histidine transporter	0.338
PtpAffx.11491.1.S1_a_at	POPTR_0004s06160.1	AT4G18910.1	DN496224	Major intrinsic protein	0.433
PtpAffx.66821.1.S1_at	POPTR_0014s14780		BU813058	MFS transporter	0.364
Ptp.8110.1.S1_at	POPTR_0009s08290		CV227916	oligopeptide transporter (OPT)	0.42
PtpAffx.89823.2.A1_a_at	POPTR_0001s19030.1	AT1G59870.1	DN487789	ABC transporter family protein	0.216
PtpAffx.205981.1.S1_at	POPTR_0006s01630.1	AT4G16480.1	pmrna11856	inositol transporter 4	0.49
Ptp.5594.1.S1_at			CK113725	ABC transporter	0.471
PtpAffx.200038.1.S1_at	POPTR_0001s04440	AT3G13620.1	pmrna67	polyamine uptake transporter 4	0.433
Ptp.3169.2.S1_a_at	POPTR_0010s11930.1	AT1G14870.1	CK104417	PCR2 encodes a membrane protein involved in zinc transport and detoxification.	0.366
PtpAffx.215581.1.S1_at			pmrna29858	COP1-interacting protein-related	0.42
PtpAffx.2197.5.A1_at			CV257046	mitochondrial 18S rRNA & 5S rRNA	0.398
Ptp.4002.1.S1_s_at	POPTR_0002s05540.1	AT5G19160.1	DN488841	trichome birefringence-like 11	0.462
Ptp.3568.1.S1_at	POPTR_0019s01500.1	AT4G24290.2	DN493064	MAC/Perforin domain-containing protein	0.45
Ptp.3259.2.S1_a_at	POPTR_0006s26180.1	AT5G25560.1	BU814624	CHY-type/CTCHY-type/RING-type Zinc finger protein	0.469
PtpAffx.17092.1.A1_at	POPTR_0267s00200.1	AT2G42360.1	CV241209	zinc finger family protein	0.299
PtpAffx.93659.1.S1_s_at	POPTR_0015s10480.1	AT5G60160.1	CX185324	Zn-dependent exopeptidases superfamily protein	0.458
PtpAffx.29168.1.S1_s_at	POPTR_0015s01430.1	AT5G53020.1	BU889308	Ribonuclease P protein subunit P38-related	0.468
PtpAffx.205279.1.S1_s_at	POPTR_0005s10020.1	AT1G53720.1	pmrna10465	cyclophilin-RNA interacting protein	0.491
PtpAffx.146990.1.A1_at	POPTR_0008s14160.1	AT1G14590.1	CV255577	Nucleotide-diphospho-sugar transferase family protein	0.278
PtpAffx.72127.1.A1_at	POPTR_0018s13000	AT5G20200.1	CA926498	nucleoporin-related	0.441
PtpAffx.39069.1.S1_a_at	POPTR_0013s13820.1	AT4G03470.1	CK097783	Ankyrin repeat family protein	0.393
PtpAffx.208946.1.S1_s_at	POPTR_0010s13340.1	AT1G68290.1	pmrna17725	nuclease	0.279
PtpAffx.224196.1.S1_s_at	POPTR_0001s38400.1	AT3G26420.1	pmrna42512	Zinc finger-containing glycine-rich RNA-binding protein	0.407
PtpAffx.29168.1.S1_at	POPTR_0015s01430.1	AT5G53020.1	BU889308	Ribonuclease P protein subunit P38-related	0.373
PtpAffx.82507.1.S1_s_at	POPTR_0010s04480.1	AT1G27150.1	CV243978	Tetratricopeptide repeat (TPR)-like superfamily protein	0.49
PtpAffx.33535.2.A1_at	POPTR_0002s03080.1	AT2G16430.2	CV243748	purple acid phosphatase precursor	0.422
PtpAffx.505.1.A1_a_at	POPTR_0009s09400.1	AT2G23090.1	CV243434	Uncharacterised protein family SERF	0.332
PtpAffx.203591.1.S1_at	POPTR_0003s18600.1	AT1G64660.1	pmrna7130	methionine gamma-lyase	0.244
PtpAffx.28827.1.S1_at			CV274125	ribosomal protein	0.499
PtpAffx.146594.1.A1_at	POPTR_0009s16190.1	AT2G27330.1	CV270515	RNA-binding (RRM/RBD/RNP motifs) family protein	0.423
PtpAffx.83596.1.S1_at	POPTR_0001s32260.1	AT3G24100.1	CV276100	Uncharacterised protein family SERF	0.463
PtpAffx.200525.1.S1_at	POPTR_0001s17910	At1g15280.1	pmrna1056	CASC3/Barentsz eIF4AIII binding	0.466
PtpAffx.135486.1.S1_at	POPTR_0003s18610.1	AT1G64660.1	CK115458	methionine gamma-lyase	0.021
PtpAffx.135486.1.S1_s_at	POPTR_0393s00210.1	AT1G64660.1	CK115458	methionine gamma-lyase	0.065
PtpAffx.144656.1.S1_s_at	POPTR_0393s00210.1	AT1G64660.1	CK100412	methionine gamma-lyase	0.067
PtpAffx.101791.1.A1_at	POPTR_0014s11520.1	AT4G02020.1	CV251439	histone-lysine N-methyltransferase	0.485
PtpAffx.17166.2.A1_at	POPTR_0001s27670	AT3G52120.1	CV265348	SWAP (Suppressor-of-White-APricot)/surp domain-containing protein / D111/G-patch domain-containing protein	0.497
Ptp.6165.1.S1_at	POPTR_0011s05780	AT1G28480.1	DN490756	glutaredoxin-like protein.	0.452
PtpAffx.210271.1.S1_at	POPTR_0012s02100.1	AT4G01500.1	pmrna20203	NGATHA4 (NGA4)	0.319
PtpAffx.200345.1.S1_s_at	POPTR_0001s11220.1	AT4G27745.1	pmrna680	Yippee family putative zinc-binding protein	0.49
PtpAffx.202290.1.S1_at	POPTR_0002s17640.1	AT5G08510.1	pmrna4578	Pentatricopeptide repeat-containing protein	0.484
PtpAffx.204990.1.S1_at	POPTR_0009s03100.1	AT4G25300.1	pmrna9881	2OG-Fe(II) oxygenase family protein	0.469
Ptp.3169.1.S1_a_at	POPTR_0347s00200.1	AT1G14870.1	BU814712	PCR2	0.352
PtpAffx.84833.1.S1_at	POPTR_0013s03740.1	AT1G60710.1	CV241171	NAD(P)-linked oxidoreductase-like protein	0.479
PtpAffx.222633.1.S1_s_at	POPTR_0007s09420.1	AT1G20560.1	pmrna40178	acyl activating enzyme 1 (AAE1)	0.106
PtpAffx.5580.3.S1_a_at	POPTR_0008s03670.1	AT5G04250.1	CX658777	cleavage and polyadenylation specificity factor CPSF30	0.321
PtpAffx.64568.2.S1_a_at	POPTR_0001s46760.1	AT2G34790.1	DN490916	maternal effect embryoarrest 23	0.103
PtpAffx.106173.1.S1_s_at	POPTR_0002s07480	AT1G31130.1	DN484577	unknown	0.459
PtpAffx.131904.1.S1_s_at	POPTR_0005s23250.1	AT4G02720.1	BU862739	unknown	0.497
PtpAffx.5879.1.S1_at			CN521134	unknown	0.433
PtpAffx.28954.1.S1_at	POPTR_0008s04530.1		CV254543	unknown	0.429
Ptp.4407.1.S1_at			BU835146	unknown	0.45
PtpAffx.24363.1.S1_at	POPTR_0650s00210.1	AT1G05575.1	CK094782	unknown	0.403
PtpAffx.223522.1.S1_s_at			pmrna41562	unknown	0.308
Ptp.7511.2.S1_a_at	POPTR_0017s03000	AT1G66480.1	BU869576	Involved in chloroplast avoidance movement under intermediate and high light intensities	0.364
PtpAffx.135298.1.A1_at	POPTR_0002s23070.1	AT3G49490.1	CV232578	unknown	0.458
PtpAffx.211574.1.S1_at	POPTR_0014s08710.1	AT2G46200.1	pmrna22685	unknown	0.419
PtpAffx.7182.2.S1_at			CV261407	unknown	0.406
Ptp.6012.1.S1_s_at	POPTR_0002s12430		CK110561	unknown	0.332
PtpAffx.12552.1.A1_at	POPTR_0010s20240.1	AT5G05840.1	CV253308	unknown	0.266
PtpAffx.20995.1.S1_at			CV266326	unknown	0.252
PtpAffx.7249.1.S1_at	POPTR_0014s03420.1	AT2G26530.1	BI124548	unknown	0.324
PtpAffx.200308.1.S1_at	POPTR_0001s15030.1		pmrna605	unknown	0.221
PtpAffx.55461.1.S1_at			DN503438	unknown	0.26
PtpAffx.30278.1.S1_at	POPTR_0003s05980.1	AT3G21352.1	BU882004	unknown	0.17
Ptp.3238.1.S1_s_at	POPTR_0007s15300.1	AT3G19990.1	CV264475	unknown	0.422
PtpAffx.249.83.A1_x_at			CV262653	unknown	0.326
PtpAffx.24353.1.A1_a_at			CV274454	unknown	0.083
PtpAffx.57284.1.A1_at	POPTR_0009s16300.1	AT5G06270.1	DN486209	unknown	0.468
PtpAffx.218.1.S1_at	POPTR_0006s23570.1	AT1G72510.1	CV283923	unknown	0.498
PtpAffx.1704.2.S1_at	POPTR_0011s05640	AT1G28400.1	CK088122	unknown	0.369
PtpAffx.92119.1.S1_at	POPTR_0001s19270.1	AT3G15810.1	BU862791	unknown	0.463
PtpAffx.208166.1.S1_at	POPTR_0008s15660.1	AT4G14746.1	pmrna16238	unknown	0.365
PtpAffx.11994.1.A1_at	POPTR_0008s12880	AT1G14990.1	CV259171	unknown	0.436
PtpAffx.795.1.A1_at	POPTR_0007s10050.1	AT5G67390.1	CV273354	unknown	0.488
PtpAffx.45339.1.S1_at	POPTR_0004s05010.1		DN503471	unknown	0.455
PtpAffx.31375.2.A1_s_at			CV262689	unknown	0.373
PtpAffx.11945.1.A1_at			CV245686	unknown	0.431
PtpAffx.5232.1.A1_at			CV256388	unknown	0.364
PtpAffx.22152.1.S1_at	POPTR_0015s12000	AT5G61820.1	CV280223	unknown	0.198
PtpAffx.86209.1.S1_at	POPTR_0007s13150	AT3G50900.1	CV272652	unknown	0.174
a, Gene model was derived from the Joint Genome Institute Web site (JGI)(http://www.jgi.doe.gov/)
b, ATG accession was derived from TAIR (http://www.arabidopsis.org)
FC, fold change
