# Supplementary material for: Identification and characterization of nuclear genes involved in photosynthesis in Populus
Source: BMC Plant Biol. 2014 Mar 27;14:81. doi: 10.1186/1471-2229-14-81 (PMC3986721; doi:10.1186/1471-2229-14-81)
Supplement: Additional file 9 — Annotation of genes coordinating with organelles. [file 1471-2229-14-81-S9.xls]

## Sheet: Sheet1
Additional file 9 Annotation of genes coordinating with organelles
Probe Set	Gene modela	AGI accessionb	Located inc	ID	Suggested Function	FC-value
Ptp.5150.1.S1_at	POPTR_0007s03620.1	AT1G73260.1	extracellular region, mitochondrion	CV275826	trypsin inhibitor	0.0803
Ptp.5150.1.S1_s_at	POPTR_0007s03650.1	AT1G73260.1	extracellular region, mitochondrion	CV275826	trypsin inhibitor	0.1277
Ptp.4035.1.S1_at	POPTR_0018s06230.1	AT4G13395.1	cellular component, mitochondrion	BU833152	rotundifolia like 12	0.4081
Ptp.7441.1.S1_at	POPTR_0001s42800.1	AT1G78380.1	chloroplast, chloroplast stroma, cytoplasm, cytosol, plasma membrane, vacuolar membrane,not located in Golgi apparatus	CV255885	tau class glutathione transferase	0.4507
PtpAffx.27712.1.S1_at	POPTR_0009s14570.1	AT1G19250.1	chloroplast, intrinsic to endoplasmic reticulum membrane	CK096276	flavin-dependent monooxygenase 1	0.1523
PtpAffx.160223.1.A1_at	POPTR_0004s10610.1	AT5G38710.1	mitochondrion	BP931204	Methylenetetrahydrofolate reductase family protein	0.3626
Ptp.2088.1.S1_at	POPTR_0004s07320.1	AT1G65930.1	apoplast, chloroplast, chloroplast stroma, cytosol, plasma membrane, plasmodesma	BI126758	NADP+- isocitrate dehydrogenase	0.3527
PtpAffx.163405.2.S1_at	POPTR_0005s15890.1	AT1G77670.1	chloroplast, cytoplasm	CX177580	Pyridoxal phosphate (PLP)-dependent transferases superfamily protein	0.4388
PtpAffx.111009.1.S1_at	POPTR_0010s15640.1	AT4G16210.1	mitochondrion, peroxisome, not in cytosol	CX655295	enoyl-CoA hydratase/isomerase	0.4315
PtpAffx.2318.1.S1_s_at	POPTR_0009s13530.1	AT4G34950.1	chloroplast	CV239303	Major facilitator superfamily protei	0.281
PtpAffx.206256.1.S1_s_at	POPTR_0006s08920.1	At3g02875.1	chloroplast	pmrna12415	IAA-leucine resistant	0.4151
Ptp.6563.2.S1_at	POPTR_0006s17940	AT2G36460.1	mitochondrion, plasma membrane, membrane,, cytoplasm, cytosol, membrane, mitochondrion, plasma membrane, plasmodesma	CF235021	Aldolase superfamily protein	0.2299
PtpAffx.143538.2.A1_at	POPTR_0002s22530.1	AT1G03310.1	chloroplast	DN491099	isoamylase,	0.4075
PtpAffx.417.3.A1_a_at	POPTR_0001s27710.1	AT1G12740.1	mitochondrion	CV259584	cytochrome P450	0.1199
PtpAffx.204664.1.S1_at	POPTR_0009s10580.1	AT1G49670.1	cytoplasm, mitochondrion, peroxisome	pmrna9183	NADPH oxidoreductase	0.4984
Ptp.3912.1.S1_a_at	POPTR_0003s11950.1	AT4G22920.1	chlorophyll catabolic process, protein binding	BP933313	senescence-inducible chloroplast stay-green protein	0.4632
PtpAffx.200421.1.S1_at	POPTR_0001s09480.1	AT1G63680.1	chloroplast	pmrna846	MurE	0.3405
PtpAffx.39415.1.S1_at	POPTR_0015s12150	AT5G51070.1	chloroplast, chloroplast envelope, chloroplast stroma1059	CK094148	ATP-dependent Clp protease regulatory subunit	0.4521
Ptp.6910.1.S1_at	POPTR_0009s14560.1	AT4G38380.1	chloroplast, membrane, plasma membrane	DN484787	mate efflux domain-containing protein	0.4469
Ptp.2282.1.S1_a_at	POPTR_0003s15370	AT1G30910.1	chloroplast	CK094750	molybdenum cofactor sulfurase family protein	0.4882
PtpAffx.208752.1.S1_at	POPTR_0010s09240.1	AT5G43860.1	chloroplast, intracellular membrane-bounded organelle	pmrna17354	Chlorophyllase	0.3518
PtpAffx.109483.1.A1_s_at	POPTR_0001s47450.1	AT1G60950.1	chloroplast, chloroplast stroma1059	CV269063	Ferredoxin	0.4171
PtpAffx.221413.1.S1_s_at	POPTR_0004s20660.1	AT1G74470.1	chloroplast, chloroplast envelope, chloroplast thylakoid, chloroplast thylakoid membrane, membrane1059	pmrna38288	geranylgeranyl reductase	0.3938
PtpAffx.224303.1.S1_at	POPTR_0007s09490.1	AT4G15560.1	chloroplast1059	pmrna42728	1-deoxy-D-xylulose 5-phosphate synthase	0.4419
PtpAffx.217025.1.S1_at	POPTR_0001s16810.1	At1g72540.1	chloroplast, plasma membrane	pmrna32130	Protein kinase superfamily protein	0.2329
PtpAffx.62154.1.S1_at	POPTR_0016s14720.1	AT5G01950.1	chloroplast, plasma membrane	DN488243	Leucine-rich repeat protein kinase family protein	0.3068
PtpAffx.22916.1.A1_at	POPTR_0010s21090.1	AT1G07570.1	chloroplast, plasma membrane	CN520839	protein kinase APK1A	0.4642
PtpAffx.53192.1.S1_at	POPTR_0004s00220.1	AT1G73260.1	extracellular region, mitochondrion	CV262426	trypsin inhibitor	0.12
PtpAffx.146877.1.S1_at	POPTR_0005s26630.1	AT5G66070.2	mitochondrion	CV258755	zinc finger (C3HC4-type RING finger) family protein	0.1911
PtpAffx.219925.1.S1_at		AT4G29710.1	mitochondrion	pmrna36092	Alkaline-phosphatase-like family protein	0.4658
PtpAffx.32256.2.A1_at	POPTR_0014s13240.1	AT2G48020.1	chloroplast, integral to membrane, membrane, plasma membrane, vacuolar membrane, vacuole	CV283180	Major facilitator superfamily protein	0.4555
PtpAffx.43846.1.A1_at	POPTR_0018s00970.1	AT4G32650.1	chloroplast, endoplasmic reticulum, membrane, plasma membrane1059	CV256274	Potassium channel KAT3	0.3142
PtpAffx.89823.2.A1_a_at	POPTR_0001s19030.1	AT1G59870.1	chloroplast, chloroplast envelope, membrane, mitochondrion, plasma membrane, vacuolar membrane, not in chloroplast1059	DN487789	ABC transporter family protein	0.2163
PtpAffx.89823.2.A1_a_at	POPTR_0001s19030.1	AT1G59870.1	chloroplast, chloroplast envelope, membrane, mitochondrion, plasma membrane, vacuolar membrane, not in chloroplast1059	DN487789	ABC transporter family protein	0.2163
PtpAffx.146990.1.A1_at	POPTR_0008s14160.1	AT1G14590.1	chloroplast, chloroplast thylakoid lumen	CV255577	Nucleotide-diphospho-sugar transferase family protein	0.2779
PtpAffx.39069.1.S1_a_at	POPTR_0013s13820.1	AT4G03470.1	mitochondrion	CK097783	Ankyrin repeat family protein	0.3931
PtpAffx.93659.1.S1_s_at	POPTR_0015s10480.1	AT5G60160.1	chloroplast, cytosol, vacuolar membrane, vacuole	CX185324	Zn-dependent exopeptidases superfamily protein	0.4577
PtpAffx.202290.1.S1_at	POPTR_0002s17640.1	AT5G08510.1	cellular component, mitochondrion	pmrna4578	Pentatricopeptide repeat-containing protein	0.4843
PtpAffx.222633.1.S1_s_at	POPTR_0007s09420.1	AT1G20560.1	mitochondrion, peroxisome	pmrna40178	acyl activating enzyme 1 (AAE1)	0.1059
Ptp.3238.1.S1_s_at	POPTR_0007s15300.1	AT3G19990.1	chloroplast, chloroplast stroma, cytosol	CV264475	unknown	0.4225
Ptp.7511.2.S1_a_at	POPTR_0017s03000	AT1G66480.1	plasma membrane	BU869576	Involved in chloroplast avoidance movement under intermediate and high light intensities	0.364
PtpAffx.106173.1.S1_s_at	POPTR_0002s07480	AT1G31130.1	Golgi apparatus, chloroplast, endosome, trans-Golgi network	DN484577	unknown	0.4589
PtpAffx.22152.1.S1_at	POPTR_0015s12000	AT5G61820.1	chloroplast, vacuole	CV280223	unknown	0.1976
PtpAffx.7249.1.S1_at	POPTR_0014s03420.1	AT2G26530.1	chloroplast, plasma membrane	BI124548	unknown	0.3239
PtpAffx.86209.1.S1_at	POPTR_0007s13150	AT3G50900.1	cellular component, mitochondrion	CV272652	unknown	0.1741
PtpAffx.81589.1.A1_s_at	POPTR_0003s18820.1	AT5G07010.1	cellular component, chloroplast	CV281331	sulfotransferase 2A	2.6636
PtpAffx.201800.1.S1_at	POPTR_0002s06890.1	AT1G43650.1	chloroplast, membrane	pmrna3586	nodulin MtN21-like transporter family protein	3.7742
Ptp.180.1.S1_s_at	POPTR_0008s07270	AT3G11050.1	chloroplast	CV258639	ferritin, putative	2.5811
Ptp.2002.1.S1_s_at	POPTR_0009s15030	AT5G22580.1	chloroplast	CK089075	stress responsive A/B Barrel domain-containing protein	8.0466
Ptp.2781.2.S1_at	POPTR_0001s34690.1	AT2G04700.1	chloroplast, chloroplast envelope, chloroplast stroma,1095	CV237476	ferredoxin thioredoxin reductase	3.0766
Ptp.6908.1.S1_at		AT5G50700.1	chloroplast	DN484734	HSD1/ Hydroxysteroid dehydrogenase 1	2.3969
PtpAffx.28344.1.S1_at	POPTR_0001s44680.1	AT3G47860.1	chloroplast, chloroplast thylakoid membrane, extracellular region, thylakoid lumen	CK091182	chloroplastic lipocalin	2.1285
Ptp.2517.1.S1_at	POPTR_0008s20940.1	AT5G18660.1	chloroplast, chloroplast envelope, chloroplast thylakoid, membrane, mitochondrion	CK318591	pale-green and chlorophyll B reduced 2	2.0249
PtpAffx.17571.2.S1_at	POPTR_0010s21730.1	AT3G55330.1	chloroplast, chloroplast photosystem II, chloroplast thylakoid lumen, extrinsic to membrane, oxygen evolving complex, photosystem II, thylakoid, thylakoid lumen	DN488164	PsbP-like protein 1 (PPL1)	2.1432
PtpAffx.133398.1.A1_at	POPTR_0019s05950.1	AT5G17170.1	chloroplast, chloroplast envelope, chloroplast thylakoid, chloroplast thylakoid membrane	CV278665	rubredoxin family protein	2.0231
PtpAffx.204265.1.S1_at	POPTR_0004s17260.1	AT5G18080.1	chloroplast	pmrna8395	auxin-responsive protein	2.9431
PtpAffx.204569.1.S1_at	POPTR_0009s12930.1	AT5G18020.1	mitochondrion	pmrna8965	auxin-responsive family protein	3.9796
PtpAffx.213758.1.S1_at	POPTR_0017s04300.1	At4g16162	chloroplast, mitochondrion, plasma membrane	pmrna26866	Leucine-rich repeat (LRR) family protein	2.0676
PtpAffx.210989.1.S1_at	POPTR_0013s03670	AT5G28300.1	chloroplast, nucleus	pmrna21581	Duplicated homeodomain-like superfamily protein	2.2829
PtpAffx.30333.1.A1_at	POPTR_0001s31810.1	AT5G64290.1	chloroplast, chloroplast envelope, chloroplast thylakoid, membrane, plastid	CV281588	dicarboxylate transport 2.1 (DIT2.1)	3.1104
PtpAffx.201977.1.S1_at	POPTR_0002s11010.1	AT1G05450.1	anchored to membrane, mitochondrion, plasma membrane	pmrna3949	Protease inhibitor/seed storage/LTP family protein	2.0578
Ptp.1573.1.S1_at	POPTR_0010s08750	AT5G09510.1	chloroplast, cytoplasm, cytosolic ribosome, cytosolic small ribosomal subunit, nucleolus, plasmodesma, ribosome, small ribosomal subunit, vacuolar membrane ,not in structural constituent of ribosome	CV267520	Ribosomal protein S19 family protein	2.0866
PtpAffx.211572.1.S1_at	POPTR_0014s08670.1	At2G46160	chloroplast	pmrna22681	RING/U-box superfamily protein	2.6009
PtpAffx.211808.1.S1_at	POPTR_0014s13500.1	AT3G63088.1	cellular component, mitochondrion	pmrna23156	RTFL15 (rotundifolia like 15)	2.1895
Ptp.5920.1.S1_at	POPTR_0006s08800	AT5G02160.1	chloroplast thylakoid membrane	CK109735	unknown	2.3444
Ptp.6677.2.S1_at	POPTR_0016s13840.1	AT5G01750.2	chloroplast	BU816164	unknown	3.5821
PtpAffx.100482.1.A1_s_at	POPTR_0003s05170.1	AT1G45688.1	chloroplast, plasma membrane	CV232377	unknown	2.5654
PtpAffx.16145.1.S1_at	POPTR_0008s13480.1	AT2G01755.1	chloroplast	CV276628	unknown	2.0454
PtpAffx.202949.1.S1_at	POPTR_0003s05170.1	AT1G45688.1	chloroplast, plasma membrane	pmrna5834	unknown	2.07
PtpAffx.202949.1.S1_x_at	POPTR_0003s05170.1	AT1G45688.1	chloroplast, plasma membrane	pmrna5834	unknown	2.2622
PtpAffx.22590.1.S1_at	POPTR_0008s00540	AT1G51080.1	chloroplast, plastid1059	DN486242	unknown	2.2541
PtpAffx.69294.1.A1_at	POPTR_0019s12480.1	AT4G28290.1	chloroplast	CV270589	unknown	2.1126
a, Gene model was derived from the Joint Genome Institute Web site (JGI)(http://www.jgi.doe.gov/)
b, ATG accession was derived from TAIR (http://www.arabidopsis.org)
c, Annotation of located in was derived from TAIR (http://www.arabidopsis.org)
FC, fold change
