# Supplementary material for: Identification and characterization of nuclear genes involved in photosynthesis in Populus
Source: BMC Plant Biol. 2014 Mar 27;14:81. doi: 10.1186/1471-2229-14-81 (PMC3986721; doi:10.1186/1471-2229-14-81)
Supplement: Additional file 11 — Annotation of genes related to the plant cell wall. [file 1471-2229-14-81-S11.xls]

## Sheet: Sheet1
Additional file 11 Annotation of genes related to the plant cell wall
Probe Set	Gene modela	AGI accessionb	ID	Suggested Function	FC-value
PtpAffx.15088.1.S1_at	POPTR_0001s28290.1	AT5G12330.1	CF936886	lateral root primordium protein-like protein	0.418488
PtpAffx.23330.1.S1_at	POPTR_0001s39130.1	AT1G17020.1	CX656526	Fe(II)/ascorbate oxidase gene family; senescence-related gene	0.456858
PtpAffx.43425.1.A1_at	POPTR_0017s04790.1	AT1G28440.1	CV272432	receptor-like protein kinase HSL1	0.489346
PtpAffx.132698.2.S1_at			CX655024	extensin class 1 precursor	0.0172373
PtpAffx.24353.2.A1_x_at			CV263592	extensin precusor	0.0751335
PtpAffx.206051.1.S1_at	POPTR_0006s03440.1	AT1G28110.1	pmrna11993	SCPL45 (serine carboxypeptidase-like 45 precursor	0.254053
PtpAffx.134527.1.A1_at	POPTR_0016s03390.1	AT1G28110.1	CV232655	serine carboxypeptidase	0.422773
PtpAffx.211805.1.S1_at	POPTR_0014s13440.1	AT3G23590.1	pmrna23150	REF4 (reduced epidermal fluorescence 4)	0.488205
PtpAffx.224386.1.S1_at	POPTR_0004s05640.1	At5g43060.1	pmrna42867	Granulin repeat cysteine protease family protein	0.499957
PtpAffx.9932.3.S1_a_at	POPTR_0003s07040.1	AT3G14310.1	DN486441	pectin methylesterase	0.461968
PtpAffx.5307.3.A1_a_at	POPTR_0007s03920.1	AT5G64620.1	CV263757	Pectinesterase inhibitor	0.420739
PtpAffx.44353.1.A1_at	POPTR_0009s01210	AT2G36870.1	CV266641	xyloglucan endotransglucosylase/hydrolase protein	0.366587
Ptp.5778.1.S1_at	POPTR_0012s04090	AT5G37600.1	BU888688	Arabidopsis glutamine synthase	0.350014
PtpAffx.9055.2.S1_s_at	POPTR_0010s08290.1		CV278328	Repetitive proline-rich cell wall protein 2	0.233904
PtpAffx.9055.3.S1_s_at	POPTR_0010s08290.1		AJ779679	Repetitive proline-rich cell wall protein 3	0.235557
PtpAffx.9055.4.S1_at	POPTR_0010s08290.1		BU874185	Repetitive proline-rich cell wall protein 4	0.14589
PtpAffx.9055.5.S1_s_at	POPTR_0010s08290.1		BU870382	Repetitive proline-rich cell wall protein 5	0.236753
PtpAffx.9055.5.S1_x_at	POPTR_0010s08290.1		BU870382	Repetitive proline-rich cell wall protein 6	0.275029
PtpAffx.9055.7.A1_s_at	POPTR_0010s08290.1		CV245812	Repetitive proline-rich cell wall protein 7	0.247982
Ptp.5132.1.S1_at	POPTR_0001s26210.1	AT4G16260.1	CV235525	putative beta-1,3-endoglucanase	0.111058
Ptp.3947.1.S1_s_at	POPTR_0006s05750.1	AT5G06860.1	CV253657	polygalacturonase inhibiting protein	0.1573
PtpAffx.104180.1.S1_at	POPTR_0010s08600	AT2G38870.1	AJ780277	PR-6 proteinase inhibitor family	0.0286675
PtpAffx.4462.1.S1_a_at	POPTR_0010s15270.1	AT4G16260.1	CX185631	putative beta-1,3-endoglucanase;β-glucosidase	0.0720046
PtpAffx.4462.1.S1_at	POPTR_0010s15270.1	AT4G16260.1	CX185631	putative beta-1,4-endoglucanase;β-glucosidase	0.0691363
Ptp.4506.1.S1_s_at	POPTR_0015s06000.1	AT5G24090.1	CV280595	chitinase	0.407868
Ptp.7132.1.S1_at	POPTR_0015s05980.1	AT5G24090.1	CV273784	chitinase	0.421999
PtpAffx.77318.1.S1_at	POPTR_0009s14380.1	AT3G12500.1	CX658423	chitinase	0.199541
PtpAffx.77318.1.S1_x_at	POPTR_0009s14380.1	AT3G12500.1	CX658423	chitinase	0.147898
PtpAffx.77318.2.S1_at	POPTR_0004s18870.1	AT3G12500.1	CX658035	chitinase	0.320646
PtpAffx.77318.3.S1_at	POPTR_0004s18870.1	AT3G12500.1	DN494497	chitinase	0.163562
Ptp.2463.1.S1_a_at	POPTR_0013s03890.1	AT3G04720.1	CV257616	antifungal chitin-binding protein hevein	0.164547
Ptp.2463.1.S1_s_at	POPTR_0013s03890.1	AT3G04720.1	CV257616	antifungal chitin-binding protein hevein	0.112489
Ptp.2463.2.S1_at	POPTR_0013s03890.1	AT3G04720.1	DN484793	antifungal chitin-binding protein hevein	0.161882
Ptp.5321.1.S1_at	POPTR_0001s26210.1	AT4G16260.1	CV130830	beta-1,3-endoglucanase	0.119925
Ptp.5321.1.S1_s_at	POPTR_0001s26210.1	AT4G16260.1	CV130830	beta-1,3-endoglucanase	0.130073
PtpAffx.99700.1.S1_at	POPTR_0001s22170.1	AT2G21100.1	DN503429	plant disease resistance response protein	0.157918
PtpAffx.99700.1.S1_s_at	POPTR_0001s22170.1	AT2G21100.1	DN503429	plant disease resistance response protein	0.116712
Ptp.7644.1.S1_at	POPTR_0001s29560.1	AT2G14610.1	DN497986	Pathogenesis-related protein	0.0463792
PtpAffx.34213.1.S1_at	POPTR_0013s08130	AT5G05340.1	CV269008	Haem peroxidase	0.157815
PtpAffx.135786.1.S1_s_at	POPTR_0018s09020.1	AT4G28950.1	CK102421	RAC-like GTP binding protein	0.49441
Ptp.4002.1.S1_s_at	POPTR_0002s05540.1	AT5G19160.1	DN488841	trichome birefringence-like 11	0.462455
PtpAffx.33535.2.A1_at	POPTR_0002s03080.1	AT2G16430.2	CV243748	purple acid phosphatase precursor	0.421801
PtpAffx.64568.2.S1_a_at	POPTR_0001s46760.1	AT2G34790.1	DN490916	maternal effect embryoarrest 23	0.103155
Ptp.2700.1.S1_at	POPTR_0019s08570	AT2G40610.1	BP934428	Alpha-expansin	3.6681
PtpAffx.42594.1.S1_at	POPTR_0019s08570	AT2G40610.1	CX658121	expansin	5.53576
Ptp.1806.1.S1_s_at	POPTR_0006s08630.1	AT2G37640.1	CN523732	expansin, putative (EXP4)	2.00925
Ptp.617.1.S1_at	POPTR_0004s18840	AT4G38400.1	CV259942	expansin family protein (EXPL1)	2.42759
PtpAffx.829.1.A1_at			CV260219	extensin	2.86623
Ptp.7158.1.S1_s_at			CV246958	Pistil-specific extensin-like protein	2.3156
PtpAffx.9140.1.A1_at	POPTR_0003s12690.1	AT5G12250.1	CX168628	beta-tubulin	2.88654
PtpAffx.224577.1.S1_at	POPTR_0007s13050.1	AT5G03260.1	pmrna43232	LAC11 (laccase 11)	2.17206
PtpAffx.224436.1.S1_at	POPTR_0009s10550.1	AT5G03260.1	pmrna42959	LAC11 (laccase 11)	3.85069
PtpAffx.790.1.A1_at			CV273737	fasciclin-like arabinogalactan-protein	4.13333
Ptp.857.1.S1_at	POPTR_0015s14670.1	AT5G62360.1	CK089982	invertasepectin methylesterase inhibitor family protein	2.74523
Ptp.5517.1.S1_a_at	POPTR_0012s14510.1	AT5G03170.1	CV230431	fasciclin-like AGP 15	2.44338
PtpAffx.204389.1.S1_at	POPTR_0009s16650.1	At5g22460	pmrna8618	alpha/beta-Hydrolases superfamily protein	3.60227
Ptp.7506.1.S1_s_at	POPTR_0001s12640	AT5G13870.1	CF119065	endoxyloglucan transferase	4.51705
PtpAffx.62741.1.A1_at	POPTR_0001s14240.1	AT4G13710.1	CV267813	Pectin lyase-like superfamily protein	4.11302
PtpAffx.22569.1.S1_at	POPTR_0018s05360.1	AT3G14310.1	DN486788	pectin methylesterase	2.4172
PtpAffx.55073.1.A1_s_at	POPTR_0004s19420.1	AT2G17120.1	BP930491	peptidoglycan-binding LysM	2.03221
Ptp.1712.1.A1_at	POPTR_0004s19420.1	AT2G17120.1	CV265772	peptidoglycan-binding LysM domain-containing protein	2.2378
PtpAffx.62756.1.A1_s_at	POPTR_0022s00220.1	AT3G14310.1	CV267349	putative pectin methylesterase	2.07701
Ptp.174.1.S1_s_at	POPTR_0003s15800	AT5G13870.1	AF515607.1	Xyloglucan endotransglycosylase precursor (XET16A)	11.412
Ptp.1289.1.S1_at	POPTR_0001s21430.1	AT5G64570.1	CK092600	beta-D-xylosidase	2.0995
PtpAffx.122394.1.S1_at	POPTR_0001s21430.1	AT5G64570.1	CK319249	beta-D-xylosidase	2.43802
PtpAffx.112384.1.S1_s_at	POPTR_0018s10300.1	AT4G25810.1	DN500495	xyloglucan endotransglucosylase/hydrolase protein	4.21047
PtpAffx.1159.1.S1_at	POPTR_0003s08480	AT5G38610.1	CV243165	Plant invertase/pectin methylesterase inhibitor superfamily protein	2.05204
PtpAffx.210930.1.S1_at	POPTR_0013s02730	AT1G54790.1	pmrna21475	GDSL-like Lipase/Acylhydrolase superfamily protein	2.27883
PtpAffx.112384.1.S1_at	POPTR_0018s10300.1	AT4G25810.1	DN500495	xyloglucan endotransglycosylase-related protein (XTR6)	2.19069
Ptp.6393.1.S1_at	POPTR_0017s12760.1	AT3G29360.1	BU892955	UDP-glucose 6-dehydrogenase	2.69882
Ptp.671.1.S1_s_at	POPTR_0014s02980.1	AT4G33330.2	CN518519	glycogenin glucosyltransferase (glycogenin)-related	2.16297
Ptp.2440.2.A1_s_at	POPTR_0018s14020	AT4G30020.1	CK091021	PA-domain containing subtilase family protein	2.48451
PtpAffx.156953.1.S1_s_at	POPTR_0014s18570.1	AT2G20300.1	DN498958	protein kinase domain-containing protein	2.60435
PtpAffx.78230.1.A1_at	POPTR_0014s10740.1	AT4G01700.1	CV264826	Chitinase family protein	2.80372
PtpAffx.201602.1.S1_x_at	POPTR_0002s02190.1	AT4G38660.1	pmrna3149	pathogenesis-related thaumatin family protein	2.12877
PtpAffx.211837.1.S1_at	POPTR_0014s14390.1	At1g73590.1	pmrna23230	auxin efflux carrier component	5.36825
PtpAffx.249.95.S1_a_at	POPTR_0005s25500.1	AT1G75500.1	CV247238	mtn21-like protein	2.06336
PtpAffx.65047.1.S1_at	POPTR_0006s07580.1	AT2G19170.1	CF232766	subtilisin-like serine protease	2.07161
Ptp.3133.1.S1_s_at	POPTR_0009s13590.1	AT4G34980.1	DN490108	subtilisin-like protease	2.13185
PtpAffx.204952.1.S1_at	POPTR_0009s04010.1	AT3G46750.1	pmrna9797	unknown	2.59516
PtpAffx.107240.1.S1_s_at	POPTR_0009s15190.1	AT5G22740.1	CN519792	Cellulose synthase-like	2.69362
Ptp.7658.1.S1_s_at	POPTR_0009s15190.1	AT5G22740.1	CX658726	Cellulose synthase-like	2.69768
a, Gene model was derived from the Joint Genome Institute Web site (JGI)(http://www.jgi.doe.gov/)
b, ATG accession was derived from TAIR (http://www.arabidopsis.org)
FC, fold change
