# Supplementary material for: Identification and characterization of nuclear genes involved in photosynthesis in Populus
Source: BMC Plant Biol. 2014 Mar 27;14:81. doi: 10.1186/1471-2229-14-81 (PMC3986721; doi:10.1186/1471-2229-14-81)
Supplement: Additional file 13 — Annotation of genes affecting response to stimulus. [file 1471-2229-14-81-S13.xls]

## Sheet: Sheet1
Additional file 13 Annotation of genes affecting response to stimulus
Probe Set	Gene modela	AGI accessionb	ID	Suggested Function	FC-value
PtpAffx.215741.1.S1_at	POPTR_0015s07390.1	AT2G02950.1	pmrna30110	phytochrome kinase substrate-related	0.4986
PtpAffx.200231.1.S1_at			pmrna440	heat shock protein-like	0.4709
PtpAffx.2271.1.S1_s_at			CA933996	pathogenesis related protein-5	0.4625
Ptp.6057.1.S1_s_at	POPTR_0001s08410.1	AT4G22880.1	CK090638	Leucoanthocyanidin dioxygenase (LDOX)	0.4434
PtpAffx.117462.1.S1_at			DN487027	Heme oxygenase	0.4387
Ptp.7132.1.S1_at	POPTR_0015s05980.1	AT5G24090.1	CV273784	chitinase	0.422
Ptp.4222.1.S1_at			BU891916	pathogenesis related protein	0.4139
Ptp.4506.1.S1_s_at	POPTR_0015s06000.1	AT5G24090.1	CV280595	chitinase	0.4079
Ptp.3999.1.S1_x_at	POPTR_0019s14010	AT4G10265.1	CF936633	Wound-induced protein	0.394
Ptp.5821.1.S1_at			CV240646	glutathione or thioredoxin peroxidase	0.3516
PtpAffx.23456.1.S1_at	POPTR_0005s21080.1	AT1G78780.2	CV275692	pathogenesis-related family protein	0.3502
PtpAffx.207286.1.S1_at	POPTR_0007s11480.1	AT5G66900.1	pmrna14457	disease resistance protein	0.3338
PtpAffx.3556.1.S1_at			CV265640	iron ion binding / isopenicillin-N synthase/ oxidoreductase	0.3305
Ptp.2230.1.S1_at	POPTR_0002s11970	AT3G03990.1	CV255359	3-oxoadipate enol-lactone hydrolase	0.3207
PtpAffx.77318.2.S1_at	POPTR_0004s18870.1	AT3G12500.1	CX658035	chitinase	0.3206
PtpAffx.7849.2.S1_at	POPTR_0010s20300.1	AT1G53540.1	CF228142	heat shock protein	0.3059
Ptp.7073.3.A1_at	POPTR_0010s13310.1	AT1G68300.1	DN488082	Adenine nucleotide alpha hydrolases-like superfamily protein	0.3024
Ptp.3920.1.S1_at	POPTR_0016s02370.1	AT2G29420.1	CX168810	glutathione s-transferase	0.3005
PtpAffx.209307.1.S1_s_at	POPTR_0010s20300.1	AT1G53540.1	pmrna18395	HSP20-like chaperones superfamily protein	0.2768
Ptp.3978.1.S1_at	POPTR_0006s13190	AT2G37130.1	CX656376	Haem peroxidase, plant/fungal/bacterial /peroxidase (PO2)	0.241
PtpAffx.12059.1.S1_at	POPTR_0008s10590	AT3G01420.1	CA927399	alpha-dioxygenase	0.2276
PtpAffx.249.47.A1_s_at	POPTR_0001s09570	AT4G11650.1	CV256610	osmotin-like protein	0.227
PtpAffx.77318.1.S1_at	POPTR_0009s14380.1	AT3G12500.1	CX658423	chitinase	0.1995
Ptp.2463.1.S1_a_at	POPTR_0013s03890.1	AT3G04720.1	CV257616	antifungal chitin-binding protein hevein	0.1645
PtpAffx.77318.3.S1_at	POPTR_0004s18870.1	AT3G12500.1	DN494497	chitinase	0.1636
Ptp.2463.2.S1_at	POPTR_0013s03890.1	AT3G04720.1	DN484793	antifungal chitin-binding protein hevein	0.1619
PtpAffx.99700.1.S1_at	POPTR_0001s22170.1	AT2G21100.1	DN503429	plant disease resistance response protein	0.1579
PtpAffx.34213.1.S1_at	POPTR_0013s08130	AT5G05340.1	CV269008	Haem peroxidase	0.1578
Ptp.3947.1.S1_s_at	POPTR_0006s05750.1	AT5G06860.1	CV253657	polygalacturonase inhibiting protein	0.1573
Ptp.2226.1.S1_at	POPTR_0003s13460.1	AT1G64160.1	CK089488	disease resistance-responsive family protein dirigent family protein	0.1497
PtpAffx.77318.1.S1_x_at	POPTR_0009s14380.1	AT3G12500.1	CX658423	chitinase	0.1479
Ptp.5321.1.S1_s_at	POPTR_0001s26210.1	AT4G16260.1	CV130830	beta-1,3-endoglucanase	0.1301
Ptp.6689.1.S1_at	POPTR_0097s00200.1		DN492151	Ribosome inactivating protein	0.1298
Ptp.5321.1.S1_at	POPTR_0001s26210.1	AT4G16260.1	CV130830	beta-1,3-endoglucanase	0.1199
PtpAffx.99700.1.S1_s_at	POPTR_0001s22170.1	AT2G21100.1	DN503429	plant disease resistance response protein	0.1167
Ptp.2463.1.S1_s_at	POPTR_0013s03890.1	AT3G04720.1	CV257616	antifungal chitin-binding protein hevein	0.1125
Ptp.5132.1.S1_at	POPTR_0001s26210.1	AT4G16260.1	CV235525	putative beta-1,3-endoglucanase	0.1111
PtpAffx.6353.1.S1_at			CV258130	pathogenesis-related protein	0.1066
Ptp.6689.1.S1_s_at	POPTR_0006s02890.1		DN492151	Ribosome inactivating protein	0.1021
PtpAffx.4462.1.S1_a_at	POPTR_0010s15270.1	AT4G16260.1	CX185631	putative beta-1,3-endoglucanase	0.072
PtpAffx.4462.1.S1_at	POPTR_0010s15270.1	AT4G16260.1	CX185631	putative beta-1,4-endoglucanase	0.0691
Ptp.7644.1.S1_at	POPTR_0001s29560.1	AT2G14610.1	DN497986	Pathogenesis-related protein	0.0464
PtpAffx.8009.1.S1_s_at	POPTR_0009s09760.1	AT2G15220.1	CX654261	secretory protein (BSP) family protein	0.0434
PtpAffx.119469.1.S1_at			BP931170	Haem peroxidase, plant/fungal/bacterial	0.0368
PtpAffx.104180.1.S1_at	POPTR_0010s08600	AT2G38870.1	AJ780277	PR-6 proteinase inhibitor family	0.0287
Ptp.7601.1.S1_s_at	POPTR_0015s00580.1	AT1G05260.1	BU814226	Haem peroxidase	0.014
PtpAffx.50503.1.A1_s_at	POPTR_0006s28700.1	AT3G14470.1	CV242774	NB-ARC domain-containing disease resistance protein	2.0028
PtpAffx.249.238.A1_at			CV283906	pathogenesis-related thaumatin superfamily protein	2.0072
PtpAffx.13697.1.S1_a_at			CN549516	phototropic-responsive NPH3 family protein	2.0515
PtpAffx.25980.1.S1_at	POPTR_0012s01280		DN500901	putative flavonol sulfotransferase	2.0791
PtpAffx.22629.2.S1_at	POPTR_0003s10150	AT1G31850.1	CV230488	S-adenosyl-L-methionine-dependent methyltransferases superfamily protein	2.0797
PtpAffx.201602.1.S1_x_at	POPTR_0002s02190.1	AT4G38660.1	pmrna3149	pathogenesis-related thaumatin family protein	2.1288
PtpAffx.2048.2.S1_a_at	POPTR_0003s13150.1	AT1G26355.1	CV248586	nitrilase-associated protein	2.2302
PtpAffx.7196.1.S1_at			CA823938	Pathogenesis-related thaumatin superfamily protein	2.316
PtpAffx.210223.1.S1_at	POPTR_0012s01350.1	AT3G61640.1	pmrna20134	arabinogalactan protein 20 (AGP20)	2.3311
PtpAffx.200505.1.S1_s_at	POPTR_0001s17540.1	At3g15570.1	pmrna1023	Phototropic-responsive NPH3 family protein	2.3586
PtpAffx.60588.1.S1_at			CN517452	thaumatin-like protein Pathogenesis-related thaumatin superfamily protein	2.3939
PtpAffx.216502.1.S1_at		At5G47650	pmrna31312	ADP-ribose pyrophosphatase	2.402
Ptp.3665.1.S1_s_at	POPTR_0016s01980	AT3G22170.1	BU894320	far-red impaired responsive protein	2.4683
PtpAffx.78230.1.A1_at	POPTR_0014s10740.1	AT4G01700.1	CV264826	Chitinase family protein	2.8037
Ptp.1981.1.S1_at			CF229958	nitrate-responsive NOI protein, putative	2.9773
PtpAffx.202918.1.S1_at	POPTR_0003s05750.1	At1g52770.1	pmrna5777	phototropic-responsive NPH3 family protein	4.0477
Ptp.6904.1.S1_at	POPTR_0015s04510.1	AT1G73620.1	CV226462	Pathogenesis-related thaumatin superfamily protein	4.7419
Ptp.7170.1.S1_s_at	POPTR_0001s10150.1	AT1G64160.1	DN497999	pathogenesis-related protein	4.99
Ptp.3850.1.S1_at	POPTR_0010s12110.1	AT1G70830.1	BU884767	Polyketide cyclase/dehydratase MLP-like protein 28 (MLP28)	6.1636
Ptp.6904.1.S1_s_at	POPTR_0015s04510.1	AT1G73620.1	CV226462	Pathogenesis-related thaumatin superfamily protein	6.182
Ptp.2002.1.S1_s_at	POPTR_0009s15030	AT5G22580.1	CK089075	stress responsive A/B Barrel domain-containing protein	8.0466
Ptp.2794.1.S1_s_at	POPTR_0008s13040.1	AT1G14930.1	CF936190	Polyketide cyclase/dehydrase and lipid transport superfamily protein	20.0864
Ptp.980.1.A1_s_at	POPTR_0002s22090.1	AT5G47530.1	BP933095	auxin-responsive family protein	0.4699
PtpAffx.30016.1.S1_at	POPTR_0014s13170.1	AT3G63010.1	CV242297	gibberellin receptor GID1L2	0.2594
PtpAffx.210940.1.S1_at	POPTR_0013s02980.1	AT5G27320.1	pmrna21497	gibberellin (GA) receptor	0.4782
PtpAffx.146984.1.A1_at	POPTR_0002s22840.1	AT3G63010.1	CV255718	Gibberellin receptor GID	0.1529
PtpAffx.48794.1.S1_s_at	POPTR_0013s02980.1	AT5G27320.1	BU866074	gibberellin receptor GID1L3	0.4743
PtpAffx.206256.1.S1_s_at	POPTR_0006s08920.1	At3g02875.1	pmrna12415	IAA-leucine resistant	0.4151
PtpAffx.46365.1.A1_at	POPTR_0009s12890.1	AT1G75580.1	CV251026	SAUR family protein	2.94
PtpAffx.14620.1.S1_at	POPTR_0014s02030.1	AT5G59845.1	CV273041	gibberellin-regulated protein (GASA)	4.0384
Ptp.6738.1.S1_at	POPTR_0005s25840.1	AT1G75580.1	CV244483	SAUR-like auxin-responsive protein family	2.3217
PtpAffx.39778.1.A1_at	POPTR_0008s16110.1	AT4G14550.1	CV262440	aux/IAA protein	2.0539
PtpAffx.204569.1.S1_at	POPTR_0009s12930.1	AT5G18020.1	pmrna8965	auxin-responsive family protein	3.9796
PtpAffx.204265.1.S1_at	POPTR_0004s17260.1	AT5G18080.1	pmrna8395	auxin-responsive protein	2.9431
PtpAffx.213779.1.S1_at	POPTR_0017s07110.1	AT4G17150.1	pmrna26902	SAUR-like auxin-responsive protein family	3.9373
PtpAffx.211837.1.S1_at	POPTR_0014s14390.1	At1g73590.1	pmrna23230	auxin efflux carrier component	5.3682
PtpAffx.221793.1.S1_s_at	POPTR_0014s14390.1	AT5G57090.1	pmrna38847	auxin efflux carrier component/PIN6	2.9699
a, Gene model was derived from the Joint Genome Institute Web site (JGI)(http://www.jgi.doe.gov/)
b, ATG accession was derived from TAIR (http://www.arabidopsis.org)
FC, fold change
