# Supplementary material for: Identification and characterization of nuclear genes involved in photosynthesis in Populus
Source: BMC Plant Biol. 2014 Mar 27;14:81. doi: 10.1186/1471-2229-14-81 (PMC3986721; doi:10.1186/1471-2229-14-81)
Supplement: Additional file 14 — Annotation of genes involved in transport. [file 1471-2229-14-81-S14.xls]

## Sheet: Sheet1
Additional file 14 Annotation of genes involved in transport
Probe Set	Gene modela	AGI accessionb	ID	Suggested Function	FC-value
PtpAffx.134549.1.S1_at	POPTR_0003s13790	AT5G41800.1	CV231742	amino acid transporter family protein	0.4514
PtpAffx.200038.1.S1_at	POPTR_0001s04440	AT3G13620.1	pmrna67	neutral amino acid transport protein	0.4331
Ptp.5594.1.S1_at			CK113725	ABC transporter	0.4715
Ptp.6886.1.S1_at			DN489840	ABC transporter	0.4041
PtpAffx.210514.1.S1_at	POPTR_0012s07160	AT3G47730.1	pmrna20622	ABC transporter family	0.4508
PtpAffx.89823.2.A1_a_at	POPTR_0001s19030.1	AT1G59870.1	DN487789	ABC transporter family protein	0.2163
PtpAffx.134772.1.S1_s_at	POPTR_0012s07160	AT3G47730.1	DN483641	ABC transporter family protein	0.2154
PtpAffx.144197.1.A1_a_at	POPTR_0001s14630.1	AT1G15520.1	DN490048	pleiotropic drug resistance, ABC transporter family protein	0.109
PtpAffx.222840.1.S1_at	POPTR_0001s31890.1	AT1G17840.1	pmrna40518	white-brown-complex ABC transporter family	0.2545
PtpAffx.97959.1.A1_at	POPTR_0001s31890.1	AT1G17840.1	CV263960	white-brown-complex ABC transporter family	0.2948
PtpAffx.209110.1.S1_s_at	POPTR_0010s16340.1	AT3G53480.1	pmrna18021	Probable pleiotropic drug resistance protein 9	0.4819
PtpAffx.225140.1.S1_s_at	POPTR_0019s01350.1	AT2G38290.1	pmrna44273	ammonium transporter	0.2964
PtpAffx.203130.1.S1_at	POPTR_0003s10300.1	AT5G45380.1	pmrna6207	degradation of UREA 3 (DUR3)	0.3631
PtpAffx.212508.1.S1_at	POPTR_0019s14090	AT4G05120.1	pmrna24496	equilibrative nucleoside transporter family protein	0.3901
PtpAffx.158559.2.S1_a_at	POPTR_0009s15200	AT1G08230.2	CN517367	high affinity gamma-aminobutyric acid (GABA) transporter	0.3832
PtpAffx.119075.1.S1_at	POPTR_0014s12700.1	AT4G13420.1	DN494113	potassium transporter	0.2142
PtpAffx.205981.1.S1_at	POPTR_0006s01630.1	AT4G16480.1	pmrna11856	inositol transporter 4	0.4899
PtpAffx.43846.1.A1_at	POPTR_0018s00970.1	AT4G32650.1	CV256274	Potassium channel KAT3	0.3142
PtpAffx.42238.1.A1_s_at	POPTR_0001s36330	AT5G40780.1	BP933309	lysine histidine transporter	0.3383
PtpAffx.32256.2.A1_at	POPTR_0014s13240.1	AT2G48020.1	CV283180	Major facilitator superfamily protein	0.4555
PtpAffx.159234.1.A1_at	POPTR_0006s03250.1	AT1G68570.1	CV282152	Major facilitator superfamily protein	0.3202
PtpAffx.92352.1.S1_a_at	POPTR_0006s03250.1	AT1G68570.1	AJ775311	Major facilitator superfamily protein	0.397
PtpAffx.66821.1.S1_at	POPTR_0014s14780		BU813058	MFS transporter	0.3636
PtpAffx.11491.1.S1_a_at	POPTR_0004s06160.1	AT4G18910.1	DN496224	Major intrinsic protein	0.4332
PtpAffx.11491.2.A1_a_at	POPTR_0011s06770.1	AT4G18910.1	CV262838	Major intrinsic protein	0.0831
PtpAffx.11491.2.A1_at	POPTR_0011s06770.1	AT4G18910.1	CV262838	Major intrinsic protein	0.3533
Ptp.8110.1.S1_at	POPTR_0009s08290		CV227916	oligopeptide transporter (OPT)	0.4203
Ptp.3169.2.S1_a_at	POPTR_0010s11930.1	AT1G14870.1	CK104417	PCR2 encodes a membrane protein involved in zinc transport and detoxification.	0.366
PtpAffx.141538.1.S1_s_at			CA822385	high affinity inorganic phosphate transporter	0.4591
PtpAffx.205756.1.S1_x_at	POPTR_0005s24500	AT3G54700.1	pmrna11366	phosphate transporter	0.435
PtpAffx.69535.2.A1_s_at	POPTR_0005s24500	AT3G54700.1	CV272173	phosphate transporter	0.1166
Ptp.856.1.S1_at	POPTR_0001s34640.1	AT5G62680.1	BU871050	proton-dependent oligopeptide transport (POT) family protein	0.4011
PtpAffx.210523.1.S1_at	POPTR_0012s07320.1	AT5G62680.1	pmrna20635	proton-dependent oligopeptide transport (POT) family protein	0.4854
Ptp.3718.1.S1_at			DN491471	S-type anion channel SLAH3	0.2852
PtpAffx.223364.1.S1_at	POPTR_0013s08100.1	AT3G10960.1	pmrna41322	xanthine/uracil permease family protein	0.3557
PtpAffx.201800.1.S1_at	POPTR_0002s06890.1	AT1G43650.1	pmrna3586	nodulin MtN21-like transporter family protein	3.7742
PtpAffx.206178.1.S1_at		At4g29900	pmrna12265	Ca2+-transporting ATPase-like protein	2.433
PtpAffx.249.95.S1_a_at	POPTR_0005s25500.1	AT1G75500.1	CV247238	mtn21-like protein	2.0634
PtpAffx.30333.1.A1_at	POPTR_0001s31810.1	AT5G64290.1	CV281588	dicarboxylate transport 2.1 (DIT2.1)	3.1104
PtpAffx.201977.1.S1_at	POPTR_0002s11010.1	AT1G05450.1	pmrna3949	Protease inhibitor/seed storage/LTP family protein	2.0578
PtpAffx.211837.1.S1_at	POPTR_0014s14390.1	At1g73590.1	pmrna23230	PIN1-like auxin transport protein	5.3682
PtpAffx.221793.1.S1_s_at	POPTR_0014s14390.1	AT5G57090.1	pmrna38847	auxin efflux carrier component/PIN6	2.9699
PtpAffx.206570.1.S1_at	POPTR_0006s22190.1	AT4G08570.1	pmrna13033	Heavy metal transport/detoxification superfamily protein	2.0822
PtpAffx.224389.1.S1_at	POPTR_0004s05170.1	AT5G11210.1	pmrna42874	glutamate-gated kainate-type ion channel receptor subunit GluR5	3.0306
PtpAffx.92648.1.S1_at	POPTR_0016s00850	AT4G16380.1	CF234813	Heavy metal transport/detoxification superfamily protein	2.007
a, Gene model was derived from the Joint Genome Institute Web site (JGI)(http://www.jgi.doe.gov/)
b, ATG accession was derived from TAIR (http://www.arabidopsis.org)
FC, fold change
