# Supplementary material for: Identification and characterization of nuclear genes involved in photosynthesis in Populus
Source: BMC Plant Biol. 2014 Mar 27;14:81. doi: 10.1186/1471-2229-14-81 (PMC3986721; doi:10.1186/1471-2229-14-81)
Supplement: Additional file 15 — Annotation of genes related to redox. [file 1471-2229-14-81-S15.xls]

## Sheet: Sheet1
Additional file 15 Annotation of genes related to redox
Probe Set	Gene modela	AGI accessionb	ID	Suggested Function	FC-value
Ptp.3110.2.S1_a_at			BU832936	Peroxiredoxin	0.023
PtpAffx.23330.1.S1_at	POPTR_0001s39130.1	AT1G17020.1	CX656526	Fe(II)/ascorbate oxidase gene family; senescence-related gene	0.4569
Ptp.5821.1.S1_at			CV240646	glutathione or thioredoxin peroxidase	0.3516
PtpAffx.119469.1.S1_at			BP931170	Haem peroxidase, plant/fungal/bacterial	0.0368
Ptp.3978.1.S1_at	POPTR_0006s13190	AT2G37130.1	CX656376	Haem peroxidase, plant/fungal/bacterial /peroxidase (PO2)	0.241
PtpAffx.34213.1.S1_at	POPTR_0013s08130	AT5G05340.1	CV269008	Haem peroxidase	0.1578
Ptp.7601.1.S1_s_at	POPTR_0015s00580.1	AT1G05260.1	BU814226	Haem peroxidase	0.014
PtpAffx.119469.1.S1_at			BP931170	Haem peroxidase, plant/fungal/bacterial	0.0368
Ptp.3978.1.S1_at	POPTR_0006s13190	AT2G37130.1	CX656376	Haem peroxidase, plant/fungal/bacterial /peroxidase (PO2)	0.241
Ptp.7070.1.S1_at			DN488044	NADH dehydrogenase	0.2107
PtpAffx.18260.1.A1_at			CV266306	NADH/Ubiquinone/plastoquinone (complex I)	0.4278
PtpAffx.10288.1.A1_at	POPTR_0014s06110		CV240631	NADH dehydrogenase	0.4907
PtpAffx.143954.1.S1_at			CV256810	NADH dehydrogenase	0.326
PtpAffx.110158.2.A1_s_at	POPTR_0003s15810.1	AT5G47910.1	CV263040	respiratory burst oxidase protein D (NADPH oxidase)	0.1989
Ptp.2088.1.S1_at	POPTR_0004s07320.1	AT1G65930.1	BI126758	NADP+- isocitrate dehydrogenase	0.3527
PtpAffx.204664.1.S1_at	POPTR_0009s10580.1	AT1G49670.1	pmrna9183	NADPH oxidoreductase	0.4984
Ptp.2688.1.S1_at			BU892076	NADH-Ubiquinone/plastoquinone (complex I)	0.4028
PtpAffx.84833.1.S1_at	POPTR_0013s03740.1	AT1G60710.1	CV241171	NAD(P)-linked oxidoreductase-like protein	0.4788
PtpAffx.39415.1.S1_at	POPTR_0015s12150	AT5G51070.1	CK094148	ATP-dependent Clp protease regulatory subunit	0.4521
PtpAffx.109483.1.A1_s_at	POPTR_0001s47450.1	AT1G60950.1	CV269063	Ferredoxin	0.4171
PtpAffx.30476.1.A1_at	POPTR_0005s27880.1	AT1G20920.1	CV274591	DEAD-box ATP-dependent RNA helicase	0.4686
PtpAffx.3181.1.S1_at	POPTR_0003s06710.1	AT3G14130.1	CV260015	Aldolase-type TIM barrel family protein	0.3252
PtpAffx.224992.1.S1_at	POPTR_0012s09180.1	At4g13290	pmrna43963	putative cytochrome P450	0.3043
Ptp.6139.1.S1_at	POPTR_0004s01730.1	AT5G36110.1	CK100787	cytochrome P450	0.0946
PtpAffx.224778.1.S1_x_at	POPTR_0011s13430.1	AT3G26300.1	pmrna43624	cytochrome P450	0.2501
PtpAffx.417.3.A1_a_at	POPTR_0001s27710.1	AT1G12740.1	CV259584	cytochrome P450	0.1199
PtpAffx.56650.1.A1_s_at	POPTR_0005s18740.1	AT5G36220.1	CA823086	cytochrome P450.	0.3837
Ptp.3920.1.S1_at	POPTR_0016s02370.1	AT2G29420.1	CX168810	glutathione s-transferase	0.3005
Ptp.3709.1.S1_at	POPTR_0016s08430.1	AT5G02790.1	DN501517	Glutathione transferase L3 (GSTL3)	0.3491
Ptp.7441.1.S1_at	POPTR_0001s42800.1	AT1G78380.1	CV255885	tau class glutathione transferase	0.4507
PtpAffx.148778.1.S1_at	POPTR_0010s07120.1	AT2G29420.1	CK096493	tau class glutathione transferase	0.4524
PtpAffx.118954.1.S1_at	POPTR_0003s15230.1		DN489597	glutathione-dependent formaldehyde dehydrogenase	0.2422
PtpAffx.204357.1.S1_at	POPTR_0004s19580.1	AT4G33790.1	pmrna8566	acyl CoA reductase, putative	3.429
PtpAffx.206178.1.S1_at		At4g29900	pmrna12265	Ca2+-transporting ATPase-like protein	2.433
PtpAffx.216502.1.S1_at		At5G47650	pmrna31312	ADP-ribose pyrophosphatase	2.402
Ptp.2781.2.S1_at	POPTR_0001s34690.1	AT2G04700.1	CV237476	ferredoxin thioredoxin reductase	3.0766
PtpAffx.208980.1.S1_at	POPTR_0010s14100	AT1G26100.1	pmrna17799	cytochrome B561 family protein	2.2345
PtpAffx.158051.1.A1_at			DN488542	cytochrome P450 family protein	2.2774
a, Gene model was derived from the Joint Genome Institute Web site (JGI)(http://www.jgi.doe.gov/)
b, ATG accession was derived from TAIR (http://www.arabidopsis.org)
FC, fold change
