# Supplementary material for: Identification and characterization of nuclear genes involved in photosynthesis in Populus
Source: BMC Plant Biol. 2014 Mar 27;14:81. doi: 10.1186/1471-2229-14-81 (PMC3986721; doi:10.1186/1471-2229-14-81)
Supplement: Additional file 19: Table S8 — Comparison with 1590 genes contained in the 23 regulons. [file 1471-2229-14-81-S19.xls]

## Sheet: XET
number	XET-SNP1	XET-SNP2	XET-SNP3	XET-SNP4	XET-SNP5	XET-SNP6	XET-SNP7	XET-SNP8	XET-SNP9	XET-SNP10	XET-SNP11	XET-SNP12	XET-SNP13	XET-SNP14	XET-SNP15	XET-SNP16	XET-SNP17	XET-SNP18	XET-SNP19	XET-SNP20	XET-SNP21	XET-SNP22	XET-SNP23	XET-SNP24	XET-SNP25	XET-SNP26	XET-SNP27	XET-SNP28	XET-SNP29	XET-SNP30	XET-SNP31	XET-SNP32	XET-SNP33	XET-SNP34	XET-SNP35	XET-SNP36	XET-SNP37	XET-SNP38	XET-SNP39	XET-SNP40	XET-SNP41	XET-SNP42	XET-SNP43	XET-SNP44	XET-SNP45	XET-SNP46	XET-SNP47	XET-SNP48	XET-SNP49
866	AT	GT	GC	CT	AG	AT	CT	CT	GC	GC	GT	AG	AG	CT	AG	AC	AG	GC	GT	CT	AG	GG	GT	AG	AC	AT	CT	AT	CT	CT	CT	CT	AG	AT	AG	AT	AG	CT	AC	AT	GC	AT	AG	AG	AT	GC	CT	GT	CT
867	TT	GT	GC	TT	GG	AT	CT	CT	GC	GC	GT	AG	GG	CT	AG	AC	GG	GC	GT	TT	AG	AA	GT	AG	AC	TT	CT	AT	CT	TT	CT	CT	AG	TT	AG	AT	GG	TT	AC	TT	GC	AT	AG	GG	AT	GC	CT	TT	CT
868	AA	TT	GG	TT	AG	TT	CT	CT	GC	GC	GT	AG	AA	CT	AG	AC	GG	GC	GT	CC	AG	GG	GT	AG	AC	AA	CT	AT	CT	CC	CC	CT	AG	AA	AG	AT	AA	CC	AC	AA	GC	AT	AG	AA	AT	GC	CT	GG	CT
869	TT	GG	CC	TT	GG	AA	CT	TT	CC	CC	GT	GG	GG	CT	AG	CC	GG	GC	TT	TT	AG	AA	GT	GG	CC	TT	TT	AT	TT	TT	CC	CT	GG	TT	AG	TT	GG	TT	CC	TT	GC	TT	GG	GG	TT	GC	TT	TT	CT
871	TT	GG	CC	TT	AA	AA	CT	CT	CC	CC	GT	GG	GG	CT	AG	CC	GG	GC	TT	TT	AA	AA	GT	GG	CC	TT	TT	AT	TT	TT	CC	CT	GG	TT	AG	TT	GG	TT	CC	TT	GC	TT	GG	GG	TT	GC	TT	TT	CT
872	TT	GT	GC	TT	AG	AT	TT	CT	GC	GC	GT	AG	GG	CT	AG	AC	GG	GC	GT	TT	AG	AA	GT	AG	AC	TT	CT	AT	CT	TT	CT	CT	AG	TT	AG	AT	GG	TT	AC	TT	GC	AT	AG	GG	AT	GC	CT	TT	CT
873	TT	GG	CC	TT	AA	AA	CT	TT	CC	CC	TT	GG	GG	TT	GG	CC	GG	CC	TT	TT	AA	AA	TT	GG	CC	TT	TT	AT	TT	TT	TT	TT	GG	TT	GG	TT	GG	TT	CC	TT	CC	TT	GG	GG	TT	GC	TT	TT	TT
874	TT	GG	CC	TT	AG	AT	TT	CT	GG	GC	GT	AA	GG	CT	AG	AA	GG	GC	GT	TT	GG	AA	GT	GG	AA	TT	CC	AT	CC	TT	CT	CT	AA	TT	AG	AA	GG	TT	AA	TT	GC	AA	AA	GG	AA	GC	CC	TT	CT
875	AT	GG	CC	CT	AA	AA	CT	CT	CC	CC	GT	GG	AG	CT	AG	CC	AG	GC	TT	CT	AA	AA	GT	GG	CC	AT	TT	AT	TT	CT	CT	CT	GG	AT	AG	TT	AG	CT	CC	AT	GC	TT	GG	AG	TT	GC	TT	GT	CT
876	AT	GG	CC	CT	AA	AA	CT	CT	CC	CC	GT	GG	AG	CT	AG	CC	AG	GC	TT	CT	GG	AA	GT	GG	CC	AT	TT	AT	TT	CT	CT	CT	GG	AT	AG	TT	AG	CT	CC	AT	GC	TT	GG	AG	TT	GC	TT	GT	CT
877	TT	GG	GC	TT	AA	AA	CT	CT	CC	GC	GT	GG	GG	CT	AG	CC	GG	GC	TT	TT	AG	AA	GT	GG	CC	TT	TT	AT	CT	TT	CT	CT	GG	TT	AG	TT	GG	TT	CC	TT	GC	TT	GG	GG	TT	GC	TT	TT	CT
878	AA	GG	GC	CT	AA	AA	CT	CT	CC	GC	GT	GG	AA	CT	AG	CC	GG	GC	GG	CC	AA	AA	GT	GG	CC	AA	TT	AT	CT	CC	CT	CT	GG	AA	AG	TT	AG	CC	CC	AA	GC	TT	GG	AG	TT	GC	TT	GT	CT
879	AA	GG	GC	CT	AA	AA	CT	TT	CC	CC	GT	GG	AA	CT	AG	CC	AG	GC	TT	CC	AA	AA	GT	GG	CC	AA	TT	AT	CT	CC	CT	CT	GG	AA	AG	TT	AG	CC	CC	AA	GC	TT	GG	AG	TT	GC	TT	GT	CT
880	AA	GT	GC	CT	AG	TT	CT	CT	GC	GC	GT	AG	AA	CT	AG	AC	AG	GC	GT	CC	AG	GG	GT	AG	AC	AA	CT	AT	CT	CC	CT	CT	AG	AA	AG	AT	AG	CC	AC	AA	GC	AT	AG	AG	AT	GC	CT	GT	CT
881	TT	GT	GC	TT	GG	AT	CC	CT	GC	GC	GG	AG	GG	CT	AG	AC	GG	GC	GT	TT	AG	GG	GT	AG	AC	TT	CT	AT	CT	TT	CT	CT	AG	TT	AG	AT	GG	TT	AC	TT	GC	AT	AG	GG	AT	GC	CT	TT	CC
882	AT	GT	GC	CT	AG	TT	TT	CT	GC	GC	GT	AG	AG	CT	AG	AC	AG	GC	GT	CT	AG	AG	GT	AG	AC	AT	CT	AT	CT	CT	CT	CT	AG	AT	AG	AT	AG	CT	AC	AT	GC	AT	AG	AG	AT	GC	CT	GT	CT
883	AA	GG	GG	CC	AG	AA	CT	CT	GC	CC	GT	AG	AG	CT	AG	AC	AG	GC	GT	CC	AG	GG	GT	AG	AC	AA	CT	AT	CT	CC	CT	CT	AG	AA	AG	AT	AG	CC	AC	AA	GC	AT	AG	AG	AT	GC	CT	GG	CT
884	AT	GG	CC	CT	AA	AA	CT	TT	CC	CC	TT	GG	AG	TT	GG	CC	AG	CC	TT	CT	AA	AA	TT	GG	CC	AT	TT	AT	TT	CT	TT	TT	GG	AT	GG	TT	AG	CT	CC	AT	CC	TT	GG	AG	TT	GC	TT	GT	TT
885	AT	GG	CC	CT	AA	AA	CT	CT	CC	CC	GT	GG	AG	CT	AG	CC	AG	GC	TT	CT	AA	AA	GT	GG	CC	AT	TT	TT	TT	CT	CT	CT	GG	AT	AG	TT	AG	CT	CC	AT	GC	TT	GG	AG	TT	CC	TT	GT	CT
886	AT	GG	CC	CT	AA	AA	CT	CT	CC	CC	GT	GG	AG	CT	AG	CC	AG	GC	GG	CT	AA	AA	GT	GG	CC	AT	TT	AT	TT	CT	CT	CT	GG	AT	AG	TT	AG	CT	CC	AT	GC	TT	GG	AG	TT	GC	TT	GT	CT
887	TT	GG	GG	TT	AA	AA	CT	TT	CC	CC	TT	GG	GG	TT	GG	CC	GG	CC	TT	TT	AA	AA	TT	GG	CC	TT	TT	AT	TT	TT	TT	TT	GG	TT	GG	TT	GG	TT	CC	TT	CC	TT	GG	GG	TT	GC	TT	TT	TT
888	AA	TT	GG	CT	GG	AA	CT	CT	GC	GC	GT	AG	AG	CT	AG	AA	AG	GC	GT	CC	AG	AG	GT	AG	AC	AA	CT	AT	CT	CC	CT	CT	AG	AA	AG	AT	AA	CC	AC	AA	GC	AT	AG	AA	AT	GC	CT	GG	CT
889	AT	GT	GC	CT	AG	AT	CT	CT	GC	GC	GT	AG	AG	CT	AG	AC	AG	GC	GT	CT	AG	AG	GT	AG	AC	AT	CT	AT	CT	CT	CT	CT	AG	AT	AG	AT	AG	CT	AC	AT	GC	AT	AG	AG	AT	GC	CT	GT	CT
890	AT	GG	CC	CT	AA	AA	CT	TT	CC	CC	TT	GG	AG	TT	GG	CC	AG	CC	TT	CT	GG	AA	TT	GG	CC	AT	TT	AT	TT	CT	TT	TT	GG	AT	GG	TT	AG	CT	CC	AT	CC	TT	GG	AG	TT	GC	TT	GT	TT
891	AA	GG	CC	TT	AA	AA	CT	CT	CC	CC	GT	GG	AA	CT	AG	CC	AG	GC	TT	CC	GG	GG	GT	GG	CC	AA	TT	AT	TT	CC	CT	CT	GG	AA	AG	TT	AA	CC	CC	AA	GC	TT	GG	AA	TT	GC	TT	GG	CT
892	AT	TT	GG	CT	AG	TT	CT	CT	GC	GC	GT	AG	AG	CT	AG	AC	AG	GC	GT	CT	AG	GG	GT	AG	AC	AT	CT	AT	CT	CT	CT	CT	AG	AT	AG	AT	AG	CT	AC	AT	GC	AT	AG	AG	AT	GC	CT	GT	CT
893	TT	GG	CC	TT	AA	AA	CT	CT	CC	CC	GT	GG	GG	CT	AG	CC	GG	GC	TT	TT	AA	AA	GT	GG	CC	TT	TT	TT	TT	TT	CT	CT	GG	TT	AG	TT	GG	TT	CC	TT	GC	TT	GG	GG	TT	CC	TT	TT	CC
894	TT	GG	CC	TT	GG	AA	CC	CT	CC	CC	GT	GG	GG	CT	AA	CC	GG	GC	TT	TT	AA	AA	GT	GG	CC	TT	TT	AT	TT	TT	CT	CT	GG	TT	AG	TT	GG	TT	CC	TT	GC	TT	GG	GG	TT	GC	TT	TT	CT
895	AA	TT	GG	TT	GG	AA	CT	CT	GC	GC	GT	AG	AA	CT	AA	AC	GG	GC	GT	CC	AG	AG	GT	AG	AC	AA	CT	AT	CT	CC	CT	CT	AG	AA	AG	AT	AA	CC	AC	AA	GC	AT	AG	AA	AT	GC	CT	GG	CT
896	TT	GG	CC	TT	AA	AA	CT	CT	CC	CC	GT	GG	GG	CT	AA	CC	GG	GC	TT	TT	AG	GG	GT	GG	CC	TT	TT	AT	TT	TT	CT	CT	GG	TT	AG	TT	GG	TT	CC	TT	GC	TT	GG	GG	TT	GC	TT	TT	CT
897	AT	GT	GG	CT	AG	TT	CT	CT	GC	GC	GT	AG	AG	CT	AG	AC	AG	GC	GT	CT	AG	AG	GT	AG	AC	AT	CT	AT	CT	CT	CT	CT	AG	AT	AG	AT	AG	CT	AC	AT	GC	AT	AG	AG	AT	GC	CT	GT	CT
898	AT	GT	GC	CT	GG	AT	CT	CT	GC	CC	GT	AG	AG	CT	AG	AC	AG	GC	GT	CT	GG	GG	GT	AG	AC	AT	CT	AT	CT	CT	CT	CT	AG	AT	AG	AT	AG	CT	AC	AT	GC	AT	AG	AG	AT	GC	CT	GT	CC
899	AA	GG	CC	CT	AA	AA	CT	TT	CC	CC	TT	GG	AG	TT	GG	CC	GG	CC	TT	CC	AA	AA	TT	GG	CC	AA	TT	AT	TT	CC	TT	TT	GG	AA	GG	TT	AA	CC	CC	AA	CC	TT	GG	AA	TT	GC	TT	GG	TT
900	AA	GG	CC	CT	AA	AA	CT	CT	CC	CC	GT	GG	AG	CT	AG	CC	GG	GC	TT	CC	AA	AA	GT	GG	CC	AA	TT	AT	TT	CC	CT	CT	GG	AA	AG	TT	AA	CC	CC	AA	GC	TT	GG	AA	TT	GC	TT	GG	CT
901	AA	TT	GG	CT	AG	TT	CT	CT	GC	GC	GT	AG	AG	CT	AG	AC	GG	GC	GT	CC	AG	AG	GT	AG	AC	AA	CT	AT	CT	CC	CT	CT	AG	AA	AG	AT	AA	CC	AC	AA	GC	AT	AG	AA	AT	GC	CT	GG	CT
902	AT	GT	GG	CT	AG	TT	CT	CT	GC	GC	GT	AG	AG	CT	AG	AC	AG	GC	GT	CT	AG	AG	GT	AG	AC	AT	CT	AT	CT	CT	CT	CT	AG	AT	AG	AT	AG	CT	AC	AT	GC	AT	AG	AG	AT	GC	CT	GT	CT
903	AA	GT	GG	CT	AG	TT	CT	CT	GC	GC	GT	AG	AA	CT	AG	AC	AG	GC	GT	CC	AG	AG	GT	AG	AC	AA	CT	AT	CT	CC	CT	CT	AG	AA	AG	AT	AA	CC	AC	AA	GC	AT	AG	AA	AT	GC	CT	GG	CT
906	AT	GT	GG	CT	AG	TT	CC	CT	GC	GC	GT	AG	AG	CT	AG	AC	AG	GC	GT	CT	AG	AG	GT	AG	AC	AT	CT	AT	CT	CT	CT	CT	AG	AT	AG	AT	AG	CT	AC	AT	GC	AT	AG	AG	AT	GC	CT	GT	CT
907	AT	GT	GC	CT	AG	AT	CT	CT	GC	GC	GT	AG	AG	CT	AG	AC	AG	GC	GT	CT	AG	AG	GT	AG	AC	AT	CT	AT	CT	CT	CT	CT	AG	AT	AG	AT	AG	CT	AC	AT	GC	AT	AG	AG	AT	GC	CT	GT	CT
909	AA	TT	GG	CT	AG	TT	CC	CT	GC	GC	GT	AG	AG	CT	AG	AA	AG	GC	GT	CC	AG	AG	GT	AG	AC	AA	CT	AT	CT	CC	CT	CT	AG	AA	AG	AT	AA	CC	AC	AA	GC	AT	AG	AA	AT	GC	CT	GG	CT
910	AT	GT	GG	CT	AG	TT	CC	CT	GC	GC	GT	AG	AG	CT	AG	AC	AG	GC	GT	CT	AG	AG	GT	AG	AC	AT	CT	AT	CT	CT	CT	CT	AG	AT	AG	AT	AG	CT	AC	AT	GC	AT	AG	AG	AT	GC	CT	GT	CT
911	TT	TT	GG	TT	AG	TT	CT	CT	GC	GC	GT	AG	AG	CT	AG	AC	GG	GC	GT	TT	AG	AG	GT	AG	AC	TT	CT	AT	CT	TT	CT	CT	AG	TT	AG	AT	GG	TT	AC	TT	GC	AT	AG	GG	AT	GC	CT	TT	CT
912	AT	GT	GC	CT	AG	AT	CT	CT	GC	GC	GT	AG	AG	CT	AG	AC	AG	GC	GT	CT	AG	AG	GT	AG	AC	AT	CT	AT	CT	CT	CT	CT	AG	AT	AG	AT	AG	CT	AC	AT	GC	AT	AG	AG	AT	GC	CT	GT	CT
913	AA	GG	GG	CC	AG	TT	CC	CT	GC	CC	GT	AG	AG	CT	AG	AC	AG	GC	GT	CC	AG	AG	GT	AG	AC	AA	CT	AT	CT	CC	CT	CT	AG	AA	AG	AT	AA	CC	AC	AA	GC	AT	AG	AA	AT	GC	CT	GG	CT
914	AT	GG	GC	CT	GG	AT	CC	CT	GC	GC	GT	AG	AG	CT	AG	AC	AG	GC	GT	CT	AG	AG	GT	AG	AC	AT	CT	AT	CT	CT	CT	CT	AG	AT	AG	AT	AG	CT	AC	AT	GC	AT	AG	AG	AT	GC	CT	GT	CT
915	TT	GG	GC	TT	AG	AT	CC	CT	GC	GC	GT	AG	GG	CT	AG	AC	GG	GC	GT	TT	AG	AG	GT	AG	AC	TT	CT	AT	CT	TT	CT	CT	AG	TT	AG	AT	GG	TT	AC	TT	GC	AT	AG	GG	AT	GC	CT	TT	CT
916	TT	GG	GC	TT	AG	AT	CC	CT	GC	GC	GT	AG	GG	CT	AG	AC	GG	GC	GT	TT	AG	AG	GT	AG	AC	TT	CT	TT	CT	TT	CT	CT	AG	TT	AG	AT	GG	TT	AC	TT	GC	AT	AG	GG	AT	CC	CT	TT	CT
917	AT	GG	GG	CT	AG	TT	CT	CT	GC	GC	GT	AG	AG	CT	AG	AC	AG	GC	GT	CT	AG	AG	GT	AG	AC	AT	CT	AT	CT	CT	CT	CT	AG	AT	AG	AT	AG	CT	AC	AT	GC	AT	AG	AG	AT	GC	CT	GT	CT
918	TT	GG	GG	TT	AG	AT	CT	CT	GC	GC	GT	AG	GG	CT	AG	AC	GG	GC	GT	TT	AG	AG	GT	AG	AC	TT	CT	AT	CT	TT	CT	CT	AG	TT	AG	AT	GG	TT	AC	TT	GC	AT	AG	GG	AT	GC	CT	TT	CT
919	AA	GG	GG	TT	AG	TT	CC	CT	GC	GC	GT	AG	AG	CT	AG	AC	AG	GC	GT	CC	AG	AG	GT	AG	AC	AA	CT	AT	CT	CC	CT	CT	AG	AA	AG	AT	AA	CC	AC	AA	GC	AT	AG	AA	AT	GC	CT	GG	CT
920	AA	TT	GG	CC	AG	TT	CC	CT	GC	GC	GT	AG	AG	CT	AA	AC	AG	GC	GT	CC	AG	AG	GT	AG	AC	AA	CT	AT	CT	CC	CT	CT	AG	AA	AG	AT	AA	CC	AC	AA	GC	AT	AG	AA	AT	GC	CT	GG	CT
921	AT	GT	CC	CT	AG	TT	CT	CT	GC	GC	GT	AG	AG	CT	AG	AC	AG	GC	GT	CT	AG	AG	GT	AG	AC	AT	CT	AT	CT	CT	CT	CT	AG	AT	AG	AT	AG	CT	AC	AT	GC	AT	AG	AG	AT	GC	CT	GT	CT
922	TT	GT	GC	TT	AG	AT	CC	CT	GC	GC	GT	AG	AG	CT	AG	AC	GG	GC	GT	TT	AG	AG	GT	AG	AC	TT	CT	AT	CT	TT	CT	CT	AG	TT	AG	AT	GG	TT	AC	TT	GC	AT	AG	GG	AT	GC	CT	TT	CT
923	AA	TT	CC	CC	AG	TT	CC	CT	GC	CC	GT	AG	AG	CT	AG	AC	AG	GC	GT	CC	AG	AG	GT	AG	AC	AA	CT	AT	CT	CC	CT	CT	AG	AA	AG	AT	AA	CC	AC	AA	GC	AT	AG	AA	AT	GC	CT	GG	CT
924	AA	TT	CC	CC	AG	TT	CC	CT	GC	GC	GT	AG	AG	CT	AG	AC	AG	GC	GT	CC	AG	AG	GT	AG	AC	AA	CT	AT	CT	CC	CT	CT	AG	AA	AG	AT	AA	CC	AC	AA	GC	AT	AG	AA	AT	GC	CT	GG	CT
925	AA	GT	CC	TT	AG	TT	CC	CT	GC	CC	GT	AG	AG	CT	AG	AC	AG	GC	GT	CC	AG	AG	GT	AG	AC	AA	CT	AT	CT	CC	CT	CT	AG	AA	AG	AT	AA	CC	AC	AA	GC	AT	AG	AA	AT	GC	CT	GG	CT
926	TT	GT	CC	TT	AG	AT	CC	CT	GC	GC	GT	AG	GG	CT	AG	AC	GG	GC	GT	TT	AG	AG	GT	AG	AC	TT	CT	AT	CT	TT	CT	CT	AG	TT	AG	AT	GG	TT	AC	TT	GC	AT	AG	GG	AT	GC	CT	TT	CT
927	TT	GT	CC	TT	AG	AT	CC	CT	GC	GC	GT	AG	GG	CT	AG	AC	GG	GC	GT	TT	AG	AG	GT	AG	AC	TT	CT	AT	CT	TT	CT	CT	AG	TT	AG	AT	GG	TT	AC	TT	GC	AT	AG	GG	AT	GC	CT	TT	CT
928	AA	TT	CC	CC	AG	TT	CC	CT	GC	GC	GT	AG	AA	CT	AG	AC	AG	GC	GT	CC	AG	AG	GT	AG	AC	AA	CT	AT	CT	CC	CT	CT	AG	AA	AG	AT	AA	CC	AC	AA	GC	AT	AG	AA	AT	GC	CT	GG	CT
929	TT	GT	GC	TT	AG	AT	CT	CT	GC	GC	GT	AG	GG	CT	AG	AC	GG	GC	GT	TT	AG	AG	GT	AG	AC	TT	CT	AT	CT	TT	CT	CT	AG	TT	AG	AT	GG	TT	AC	TT	GC	AT	AG	GG	AT	GC	CT	TT	CT
930	AT	GT	GC	CT	AG	AT	CT	CT	GC	GC	GT	AG	AG	CT	AG	AC	AG	GC	GT	CT	AG	AG	GT	AG	AC	AT	CT	AT	CT	CT	CT	CT	AG	AT	AG	AT	AG	CT	AC	AT	GC	AT	AG	AG	AT	GC	CT	GT	CT
931	AT	GT	GC	CT	AG	AT	CC	CT	GC	GC	GT	AG	AG	CT	AG	AC	AG	GC	GT	CT	AG	AG	GT	AG	AC	AT	CT	AT	CT	CT	CT	CT	AG	AT	AG	AT	AG	CT	AC	AT	GC	AT	AG	AG	AT	GC	CT	GT	CT
932	AT	GT	GC	CT	AG	AT	CT	CT	GC	GC	GT	AG	AG	CT	AG	AC	AG	GC	GT	CT	AG	AG	GT	AG	AC	AT	CT	AT	CT	CT	CT	CT	AG	AT	AG	AT	AG	CT	AC	AT	GC	AT	AG	AG	AT	GC	CT	GT	CT
933	AT	GT	GC	CT	AG	AT	CC	CT	GC	GC	GT	AG	AG	CT	AG	AC	AG	GC	GT	CT	AG	AG	GT	AG	AC	AT	CT	AT	CT	CT	CT	CT	AG	AT	AG	AT	AG	CT	AC	AT	GC	AT	AG	AG	AT	GC	CT	GT	CT
935	AT	GT	GC	CT	AG	TT	CC	CT	GC	GC	GT	AG	AG	CT	AG	AC	AG	GC	GT	CT	AG	AG	GT	AG	AC	AT	CT	AT	CT	CT	CT	CT	AG	AT	AG	AT	AG	CT	AC	AT	GC	AT	AG	AG	AT	GC	CT	GT	CT
937	AT	GT	GC	CT	GG	AT	CC	CT	GC	CC	GT	AG	AG	CT	AG	AC	AG	GC	GT	CT	AG	AG	GT	AG	AC	AT	CT	AT	CT	CT	CT	CT	AG	AT	AG	AT	AG	CT	AC	AT	GC	AT	AG	AG	AT	GC	CT	GT	CT
938	AT	GT	GC	CT	GG	AT	CC	CT	GC	CC	GT	AG	AG	CC	AG	AC	AG	GC	GT	CT	AG	AG	GT	AG	AC	AT	CT	AT	CT	CT	CT	CT	AG	AT	AG	AT	AG	CT	AC	AT	GC	AT	AG	AG	AT	GC	CT	GT	CT
939	AT	GT	GC	CT	AG	AT	CT	CT	GC	GC	GT	AG	AG	CT	GG	AC	AG	GC	GT	CT	AG	AG	GT	AG	AC	AT	CT	AT	CT	CT	CT	CT	AG	AT	AG	AT	AG	CT	AC	AT	GC	AT	AG	AG	AT	GC	CT	GT	CT
941	AT	GT	GG	CT	AG	TT	CC	CT	GC	GC	GT	AG	AG	CT	AG	AC	AG	GC	GT	CT	AG	AG	GT	AG	AC	AT	CT	AT	CT	CT	CT	CT	AG	AT	AG	AT	AG	CT	AC	AT	GC	AT	AG	AG	AT	GC	CT	GT	CT
942	AT	GT	GC	CT	AG	AT	CC	CT	GC	GC	GT	AG	AG	CT	AG	AC	AG	GC	GT	CT	AG	AG	GT	AG	AC	AT	CT	AT	CT	CT	CT	CT	AG	AT	AG	AT	AG	CT	AC	AT	GC	AT	AG	AG	AT	GC	CT	GT	CT
943	AT	GT	GG	CT	AG	TT	CC	CT	GC	GC	GT	AG	AG	CT	AG	AC	AG	GC	GT	CT	AG	AG	GT	AG	AC	AT	CT	AT	CT	CT	CT	CT	AG	AT	AG	AT	AG	CT	AC	AT	GC	AT	AG	AG	AT	GC	CT	GT	CT
945	TT	TT	GG	TT	GG	AT	CC	CT	GC	CC	GT	AG	GG	CT	AG	AC	GG	GC	GT	TT	AG	AG	GT	AG	AC	TT	CT	AT	CT	TT	CT	CT	AG	TT	AG	AT	GG	TT	AC	TT	GC	AT	AG	GG	AT	GC	CT	TT	CT
947	AT	GT	GC	CT	AG	AT	CT	CT	GC	GC	GT	AG	AG	CT	AG	AC	AG	GC	GT	CT	AG	AG	GT	AG	AC	AT	CT	AT	CT	CT	CT	CT	AG	AT	AG	AT	AG	CT	AC	AT	GC	AT	AG	AG	AT	GC	CT	GT	CT
949	AA	TT	CC	TT	AG	TT	CC	CT	GC	GC	GT	AG	AG	CT	AG	AC	GG	GC	GT	CC	AG	AG	GT	AG	AC	AA	CT	AT	CT	CC	CT	CT	AG	AA	AG	AT	AA	CC	AC	AA	GC	AT	AG	AA	AT	GC	CT	GG	CT
950	TT	GT	CC	TT	AG	AT	CT	CT	GC	GC	GT	AG	AG	CT	AG	AC	GG	GC	GT	TT	AG	AG	GT	AG	AC	TT	CT	AT	CT	TT	CT	CT	AG	TT	AG	AT	GG	TT	AC	TT	GC	AT	AG	GG	AT	GC	CT	TT	CT
952	TT	GT	CC	TT	AG	AT	CC	CT	GC	GC	GT	AG	AG	CT	AG	AC	GG	GC	GT	TT	AG	AG	GT	AG	AC	TT	CT	AT	CT	TT	CT	CT	AG	TT	AG	AT	GG	TT	AC	TT	GC	AT	AG	GG	AT	GC	CT	TT	CT
953	AT	GT	GG	CT	AG	TT	CT	CT	GC	GC	GT	AG	AG	CT	AG	AC	AG	GC	GT	CT	AG	AG	GT	AG	AC	AT	CT	AT	CT	CT	CT	CT	AG	AT	AG	AT	AG	CT	AC	AT	GC	AT	AG	AG	AT	GC	CT	GT	CT
954	TT	GT	GG	TT	GG	AT	CC	CT	GC	CC	GT	AG	GG	CT	AG	AC	GG	GC	GT	TT	AG	AG	GT	AG	AC	TT	CT	AT	CT	TT	CT	CT	AG	TT	AG	AT	GG	TT	AC	TT	GC	AT	AG	GG	AT	GC	CT	TT	CT
955	AT	GT	GG	CT	GG	AT	CC	CT	GC	GC	GT	AG	AG	CT	AG	AC	AG	GC	GT	CT	AG	AG	GT	AG	AC	AT	CT	AA	CT	CT	CT	CT	AG	AT	AG	AT	AG	CT	AC	AT	GC	AT	AG	AG	AT	GG	CT	GT	CT
956	TT	GT	GG	TT	AG	TT	CC	CT	GC	GC	GT	AG	GG	CT	AA	AC	GG	GC	GT	TT	AG	AG	GT	AG	AC	TT	CT	AA	CT	TT	CT	CT	AG	TT	AG	AT	GG	TT	AC	TT	GC	AT	AG	GG	AT	GG	CT	TT	CT
957	AA	TT	GG	CC	AG	TT	CT	CT	GC	CC	GT	AG	AA	CT	AG	AC	GG	GC	GT	CC	AG	AG	GT	AG	AC	AA	CT	AA	CT	CC	CT	CT	AG	AA	AG	AT	AA	CC	AC	AA	GC	AT	AG	AA	AT	GG	CT	GG	CT
958	AA	TT	GG	CC	AG	AA	CT	CT	GC	GC	GT	AG	AA	CT	AG	AC	GG	GC	GT	CC	AG	AG	GT	AG	AC	AA	CT	AT	CT	CC	CT	CT	AG	AA	AG	AT	AA	CC	AC	AA	GC	AT	AG	AA	AT	GC	CT	GG	CT
960	AT	GT	GC	CT	AG	TT	CC	CT	GC	GC	GT	AG	AG	CT	AG	AC	AG	GC	GT	CT	AG	AG	GT	AG	AA	AT	CT	AT	CT	CT	CT	CT	AG	AT	AG	AT	AG	CT	AC	AT	GC	AT	AG	AG	AT	GC	CT	GT	CT
961	TT	GG	GG	TT	GG	TT	CC	CT	GC	CC	GT	AG	GG	CT	AG	AC	GG	GC	GT	TT	AG	AG	GT	AG	AC	TT	CT	AT	CT	TT	CT	CT	AG	TT	AG	AT	GG	TT	AC	TT	GC	AT	AG	GG	AT	GC	CT	TT	CT
962	AT	GT	GC	CT	GG	AT	CC	CT	GC	GC	GT	AG	AG	CT	AG	AC	AG	GC	GT	CT	AG	AG	GT	AG	AC	AT	CT	AT	CT	CT	CT	CT	AG	AT	AG	AT	AG	CT	AC	AT	GC	AT	AG	AG	AT	GC	CT	GT	CT
963	TT	TT	GG	TT	GG	TT	CC	CT	GC	GC	GT	AG	GG	CT	AG	AC	GG	GC	GT	TT	AG	AG	GT	AG	AC	TT	CT	AT	CT	TT	CT	CT	AG	TT	AG	AT	GG	TT	AC	TT	GC	AT	AG	GG	AT	GC	CT	TT	CT
964	AT	GT	GC	CT	GG	AT	CC	CT	GC	GC	GT	AG	AG	CT	AG	AC	AG	GC	GT	CT	AG	AG	GT	AG	AC	AT	CT	AT	CT	CT	CT	CT	AG	AT	AG	AT	AG	CT	AC	AT	GC	AT	AG	AG	AT	GC	CT	GT	CT
965	AT	GG	GG	CT	AA	AA	CT	CT	GC	CC	GT	AG	AG	CT	AG	AC	AG	GC	GT	CT	AA	AG	GT	AG	AC	AA	CT	AT	CT	CT	CT	CT	AG	AT	AG	AT	AG	CT	AC	AT	GC	AT	AG	AG	AT	GC	CT	GT	CT
966	TT	TT	GG	TT	AG	TT	CC	CT	GC	GC	GT	AG	GG	CT	AG	AC	GG	GC	GT	TT	AG	AG	GT	AG	AC	TT	CT	TT	CT	TT	CT	CT	AG	TT	AG	AT	GG	TT	AC	TT	GC	AT	AG	GG	AT	CC	CT	TT	CT
967	AA	GG	GC	TT	AG	AT	CC	CT	GC	GC	GT	AG	AA	CT	AG	AC	GG	GC	GT	CC	AG	AG	GT	AG	AC	AA	CT	AT	CT	CC	CT	CT	AG	AA	AG	AT	AA	CC	AC	AA	GC	AT	AG	AA	AT	GC	CT	GG	CT
968	AT	GG	GG	CT	AG	TT	CC	CT	GC	GC	GT	AG	AG	CT	AG	AC	AG	GC	GT	CT	AG	AG	GT	AG	AC	AT	CT	AT	CT	CT	CT	CT	AG	AT	AG	AT	AG	CT	AC	AT	GC	AT	AG	AG	AT	GC	CT	GT	CT
969	AT	TT	GG	CT	AG	TT	CT	CT	GC	GC	GT	AG	AG	CT	AG	AC	AG	GC	GT	CT	AG	AG	GT	AG	AC	AT	CT	AT	CT	CT	CT	CT	AG	AT	AG	AT	AG	CT	AC	AT	GC	AT	AG	AG	AT	GC	CT	GT	CT
970	TT	GG	GC	TT	AG	AT	CC	CT	GC	GC	GT	AG	GG	CT	AG	AC	GG	GC	GT	TT	AG	AG	GT	GG	AC	TT	CT	AT	CT	TT	CT	CT	AG	TT	AG	AT	GG	TT	AC	TT	GC	AT	AG	GG	AT	GC	CT	TT	CT
971	AT	GG	GG	CT	AG	TT	CC	CT	GC	GC	GT	AG	AG	CT	AG	AC	AG	GC	GT	CT	AG	AG	GT	AG	AC	AT	CT	AT	CT	CT	CT	CT	AG	AT	AG	AT	AG	CT	AC	AT	GC	AT	AG	AG	AT	GC	CT	GT	CT
972	AT	GT	GC	CT	AG	AT	CC	CT	GC	GC	GT	AG	AG	CT	AG	AC	AG	GC	GT	CT	AG	AG	GT	AG	AC	AT	CT	AT	CT	CT	CT	CT	AG	AT	AG	AT	AG	CT	AC	AT	GC	AT	AG	AG	AT	GC	CT	GT	CT
973	AT	GT	GC	CT	GG	AA	CC	CT	GC	GC	GT	AG	AG	CT	AG	AC	AG	GC	GT	CT	AG	AG	GT	AG	AC	TT	CT	AT	CT	CT	CT	CT	AG	AT	AG	AT	AG	CT	AC	AT	GC	AT	AG	AG	AT	GC	CT	GT	CT
974	AA	GG	GG	CT	AG	TT	CC	CT	GC	GC	GT	AG	AG	CT	AG	AC	GG	GC	GT	CC	AG	AG	GT	AG	AC	AT	CT	AT	CT	CC	CT	CT	AG	AA	AG	AT	AA	CC	AC	AA	GC	AT	AG	AA	AT	GC	CT	GG	CT
975	AT	GT	GC	CT	AG	AT	CC	CT	GC	GC	GT	AG	AG	CT	AG	AC	AG	GC	GT	CT	AG	AG	GT	AG	AC	AT	CT	AT	CT	CT	CT	CT	AG	AT	AG	AT	AG	CT	AC	AT	GC	AT	AG	AG	AT	GC	CT	GT	CT
976	AA	GG	GG	CT	AG	TT	CC	CT	GC	GC	GT	AG	AG	CT	AG	AC	GG	GC	GT	CC	AG	AG	GT	AG	AC	AT	CT	AT	CT	CC	CT	CT	AG	AA	AG	AT	AA	CC	AC	AA	GC	AT	AG	AA	AT	GC	CT	GG	CT
977	AT	GG	GC	CT	AG	TT	CC	CT	GC	GC	GT	AG	AG	CT	AG	AC	AG	GC	GT	CT	AG	AG	GT	AG	AC	AT	CT	AT	CT	CT	CT	CT	AG	AT	AG	AT	AG	CT	AC	AT	GC	AT	AG	AG	AT	GC	CT	GT	CT
978	AA	TT	GG	CC	AG	TT	CC	CT	GC	GC	GT	AG	AG	CT	AG	AC	GG	GC	GT	CC	AG	AA	GT	GG	AC	AT	CT	AT	CT	CC	CT	CT	AG	AA	AG	AT	AA	CC	AC	AA	GC	AT	AG	AA	AT	GC	CT	GG	CT
979	TT	GT	GC	TT	GG	AT	CT	CT	GC	CC	GT	AG	AG	CT	AG	AC	GG	GC	GT	TT	AG	AG	GT	AG	AC	TT	CT	AT	CT	TT	CT	CT	AG	TT	AG	AT	GG	TT	AC	TT	GC	AT	AG	GG	AT	GC	CT	TT	CT
980	AT	GT	GG	CT	AG	TT	CT	CT	GC	CC	GT	AG	AG	CT	AG	AC	AG	GC	GT	CT	AG	AG	GT	AG	AC	AT	CT	AT	CT	CT	CT	CT	AG	AT	AG	AT	AG	CT	AC	AT	GC	AT	AG	AG	AT	GC	CT	GT	CT
981	AT	GT	GG	CT	AG	TT	CC	CT	GC	GC	GT	AG	AG	CT	AA	AC	AG	GC	GT	CT	AG	AG	GT	AG	AC	AT	CT	AT	CT	CT	CT	CT	AG	AT	AG	AT	AG	CT	AC	AT	GC	AT	AG	AG	AT	GC	CT	GT	CT
982	AA	TT	GG	CC	AG	TT	CT	TT	GC	GC	TT	AG	AA	TT	GG	AC	GG	CC	GT	CC	AG	AG	TT	AG	AC	AT	CT	AT	CT	CC	TT	TT	AG	AA	GG	AT	AA	CC	AC	AA	CC	AT	AG	AA	AT	GC	CT	GG	TT
983	AT	GT	GC	CT	GG	AT	CT	CT	GC	GC	GT	AG	AG	CT	AG	AC	AG	GC	GT	CT	AG	AG	GT	AG	AC	AT	CT	AT	CT	CT	CT	CT	AG	AT	AG	AT	AG	CT	AC	AT	GC	AT	AG	AG	AT	GC	CT	GT	CT
984	AT	TT	GG	CT	AG	TT	CT	CT	GC	CC	GT	AG	AG	CT	AG	AC	AG	GC	GT	CT	AG	AG	GT	AG	AA	AT	CT	AT	CT	CT	CT	CT	AG	AT	AG	AT	AG	CT	AC	AT	GC	AT	AG	AG	AT	GC	CT	GT	CT
985	TT	GT	GG	TT	AG	TT	CT	CT	GC	CC	GT	AG	GG	CT	AG	AC	GG	CC	GT	TT	AG	AG	GT	AG	AC	TT	CT	AT	CT	TT	CT	CT	AG	TT	AG	AT	GG	TT	AC	TT	GC	AT	AG	GG	AT	GC	CT	TT	CT
986	TT	GT	GC	TT	AG	AT	CC	CT	GC	CC	GT	AG	GG	CT	AG	AC	GG	GC	GT	TT	AG	AG	GT	AG	AC	TT	CT	AT	CT	TT	CT	CT	AG	TT	AG	AT	GG	TT	AC	TT	GC	AT	AG	GG	AT	GC	CT	TT	CT
987	AT	GT	GC	CT	GG	AT	CT	CT	GC	GC	GT	AG	AG	CT	AG	AC	AG	GC	GT	CT	AG	AG	GT	AG	AC	AT	CT	AT	CT	CT	CT	CT	AG	AT	AG	AT	AG	CT	AC	AT	GC	AT	AG	AG	AT	GC	CT	GT	CT
988	AT	GT	GG	CT	AG	TT	CC	CT	GC	GC	GT	AG	AG	CC	AG	AC	AG	GC	GT	CT	AG	AG	GT	AG	AC	AT	CT	AT	CT	CT	CT	CT	AG	AT	AG	AT	AG	CT	AC	AT	GC	AT	AG	AG	AT	GC	CT	GT	CT
989	TT	TT	GG	TT	AG	TT	CT	CT	GC	GC	GT	AG	GG	CC	AG	AC	GG	GC	GG	TT	AG	AG	GT	AG	AC	TT	CT	AT	CT	TT	CT	CT	AG	TT	AG	AT	GG	TT	AC	TT	GC	AT	AG	GG	AT	GC	CT	TT	CT
990	AT	TT	GG	CT	AG	TT	CT	CT	GC	GC	GT	AG	AG	CT	AG	AC	AG	GC	GT	CT	AG	AG	GT	AG	AC	AT	CT	AT	CT	CT	CT	CT	AG	AT	AG	AT	AG	CT	AC	AT	GC	AT	AG	AG	AT	GC	CT	GT	CT
991	AT	GT	GG	CT	AG	TT	CT	CT	GC	GC	GT	AG	AG	CT	AG	AC	AG	GC	GT	CT	AG	AG	GT	AG	AC	AT	CT	AT	CT	CT	CT	CT	AG	AT	AG	AT	AG	CT	AC	AT	GC	AT	AG	AG	AT	GC	CT	GT	CT
992	AT	GT	GC	CT	AG	AT	CT	CT	GC	GC	GT	AG	AG	CC	AG	AC	AG	GC	GT	CT	AG	AG	GT	AG	AC	AT	CT	AT	CT	CT	CT	CT	AG	AT	AG	AT	AG	CT	AC	AT	GC	AT	AG	AG	AT	GC	CT	GT	CT
993	TT	GT	GC	TT	AG	AT	CT	CT	GC	GC	GT	AG	GG	CT	AG	AC	GG	GC	GT	TT	AG	AG	GT	AG	AC	TT	CT	AT	CT	TT	CT	CT	AG	TT	AG	AT	GG	TT	AC	TT	GC	AT	AG	GG	AT	GC	CT	TT	CT
994	AA	GT	GC	CC	GG	AT	CC	CT	GC	GC	GT	AG	AA	CT	AG	AC	GG	GC	GT	CC	AG	AG	GT	AG	AC	AA	CT	AT	CT	CC	CT	CT	AG	AA	AG	AT	AA	CC	AC	AA	GC	AT	AG	AA	AT	GC	CT	GG	CT
995	AA	TT	GG	TT	GG	AA	CT	CT	GC	CC	GT	AG	AA	CT	AG	AC	GG	GC	GT	CC	AA	AG	GT	AG	AC	AA	CT	AT	CT	CC	CT	CT	AG	AA	AG	AT	AA	CC	AC	AA	GC	AT	AG	AA	AT	GC	CT	GG	CC
996	AT	GT	GC	CT	GG	AT	CT	CT	GC	GC	GT	AG	AG	CT	AG	AC	AG	GC	GT	CT	AG	AG	GT	AG	AC	AT	CT	AT	CT	CT	CT	CT	AG	AT	AG	AT	AG	CT	AC	AT	GC	AT	AG	AG	AT	GC	CT	GT	CT
997	AA	GT	GC	CC	GG	AT	CT	CT	GC	GC	GT	AG	AA	CT	AG	AC	GG	GC	GT	CC	AG	AG	GT	AG	AC	AA	CT	AT	CT	CC	CT	CT	AG	AA	AG	AT	AA	CC	AC	AA	GC	AT	AG	AA	AT	GC	CT	GG	CC
999	AA	GT	GG	CC	AG	TT	CT	CT	GC	GC	GT	AG	AG	CT	AG	AC	GG	GC	GT	CC	AG	AG	GT	AG	AC	AA	CT	AT	CT	CC	CT	CT	AG	AA	AG	AT	AA	CC	AC	AA	GC	AT	AG	AA	AT	GC	CT	GG	CT
1000	AT	GT	GG	CT	AG	TT	CT	CT	GC	GC	GT	AG	AG	CT	AG	AC	AG	GC	GT	CT	AG	AG	GT	AG	AC	AT	CT	AT	CT	CT	CT	CT	AG	AT	AG	AT	AG	CT	AC	AT	GC	AT	AG	AG	AT	GC	CT	GT	CT
1001	AT	TT	GC	CT	AG	TT	CC	CT	GC	GC	GT	AG	AG	CT	AG	AC	AG	GC	GG	CT	AG	AG	GT	AG	AC	AT	CT	AT	CT	CT	CT	CT	AG	AT	AG	AT	AG	CT	AC	AT	GC	AT	AG	AG	AT	GC	CT	GT	CT
1002	TT	TT	GC	TT	AG	TT	CC	CT	GC	CC	GT	AG	AG	CT	AG	CC	GG	GC	GT	TT	AG	AG	GT	AG	AC	TT	CT	AT	CT	TT	CT	CT	AG	TT	AG	AT	GG	TT	AC	TT	GC	AT	AG	GG	AT	GC	CT	TT	CT
1004	AT	TT	GG	CT	AG	TT	CC	CT	GC	GC	GT	AG	AG	CT	AG	AC	AG	GC	GT	CT	AG	AG	GT	AG	AC	AT	CT	AT	CT	CT	CT	CT	AG	AT	AG	AT	AG	CT	AC	AT	GC	AT	AG	AG	AT	GC	CT	GT	CT
1006	TT	GT	GC	TT	GG	AT	CT	CT	GC	GC	GT	AG	GG	CT	AA	AC	GG	GC	GT	TT	AG	AG	GT	AG	AC	TT	CT	AT	CT	TT	CT	CT	AG	TT	AG	AT	GG	TT	AC	TT	GC	AT	AG	GG	AT	GC	CT	TT	CT
1007	AT	TT	GG	CT	GG	TT	CC	CT	GC	GC	GT	AG	AG	CT	AG	CC	AG	GC	GT	CT	AG	AG	GT	AG	CC	AT	CT	AT	CT	CT	CT	CT	AG	AT	AG	AT	AG	CT	AC	AT	GC	AT	AG	AG	AT	GC	CT	GT	CT
1008	AT	GT	GC	CT	GG	AT	CC	CT	GC	GC	GT	AG	AG	CT	AG	AC	AG	GC	GT	CT	AG	AG	GT	AG	AC	TT	CT	AT	CT	CT	CT	CT	AG	AT	AG	AT	AG	CT	AC	AT	GC	AT	AG	AG	AT	GC	CT	GT	CT
1009	AT	GT	GC	CT	AG	AT	CT	CT	GC	GC	GT	AG	AG	CT	AG	AC	AG	GC	GT	CT	AG	AG	GT	AG	AC	AT	CT	AT	CT	CT	CT	CT	AG	AT	AG	AT	AG	CT	AC	AT	GC	AT	AG	AG	AT	GC	CT	GT	CT
1010	TT	GT	GC	TT	AG	AT	CT	CT	GC	GC	GT	AG	GG	CT	AG	AC	GG	GC	GT	TT	AG	AG	GT	AG	AC	TT	CT	AT	CT	TT	CT	CT	AG	TT	AG	AT	GG	TT	AC	TT	GC	AT	AG	GG	AT	GC	CT	TT	CT
1011	AT	GT	GG	CT	AG	TT	CC	CT	GC	GC	GT	AG	AG	CT	AG	AC	AG	GC	GT	CT	AG	AG	GT	AG	AC	AT	CT	AT	CT	CT	CT	CT	AG	AT	AG	AT	AG	CT	AC	AT	GC	AT	AG	AG	AT	GC	CT	GT	CT
1012	AT	GT	GC	CT	AG	TT	CT	CT	GC	GC	GT	AG	AG	CT	AG	AC	AG	GC	GT	CT	AG	AG	GT	AG	AC	AT	CT	AT	CT	CT	CT	CT	AG	AT	AG	AT	AG	CT	AC	AT	GC	AT	AG	AG	AT	GC	CT	GT	CT
1014	AA	GT	GC	TT	GG	AT	CT	CT	GC	GC	GG	AG	AA	CT	AG	AC	GG	GC	GT	CC	AG	AG	GT	AG	AC	AA	CT	AT	CT	CC	CT	CT	AG	AA	AG	AT	AA	CC	AC	AA	GC	AT	AG	AA	AT	GC	CT	GG	CT
1015	AT	GT	GC	CT	AG	TT	CC	CT	GC	GC	GT	AG	AG	CT	AG	AC	AG	GC	GT	CT	AG	AG	GT	AG	AC	AT	CT	AT	CC	CT	CT	CT	AG	AT	AG	AT	AG	CT	AC	AT	GC	AT	AG	AG	AT	GC	CT	GT	CT
1016	TT	GT	GG	TT	GG	AA	CC	CT	GC	GC	GT	AG	GG	CT	AG	AC	GG	GC	GT	TT	AA	AA	GT	AG	AC	TT	CT	AT	CT	TT	CT	CT	AG	TT	AG	AT	GG	TT	AC	TT	GC	AT	AG	GG	AT	GC	CT	TT	CT
1017	TT	GT	GC	TT	AG	AT	CT	CT	GC	CC	GT	AG	GG	CT	AG	AA	GG	GC	GT	TT	AG	AG	GT	AG	AC	TT	CT	AT	CT	TT	CT	CT	AG	TT	AG	AT	GG	TT	AC	TT	GC	AT	AG	GG	AT	GC	CT	TT	CT
1018	AT	TT	GG	CT	AG	TT	CC	CT	GC	CC	GT	AG	AG	CT	AG	AC	AG	GC	GT	CT	AG	GG	GT	AG	AC	AT	CT	AT	CT	CT	CT	CT	AG	AT	AG	AT	AG	CT	AC	AT	GC	AT	AG	AG	AT	GC	CT	GT	CT
1019	AA	TT	GG	CC	AG	TT	CT	CC	GC	GC	GT	AG	AA	CT	AG	AC	GG	GC	GT	CC	AG	AG	GT	AG	AC	AA	CT	AT	CT	CC	CT	CT	AG	AA	AG	AT	AA	CC	AC	AA	GC	AT	AG	AA	AT	GC	CT	GG	CT
1020	AT	GT	GG	CT	AG	TT	CT	CT	GC	GC	GT	AG	AG	CT	AG	AC	AG	GC	GT	CT	AG	AG	GT	AG	AC	AT	CT	AT	CT	CT	CT	CT	AG	AT	AG	AT	AG	CT	AC	AT	GC	AT	AG	AG	AT	GC	CT	GT	CT
1021	AT	GT	GC	CT	AG	AT	CC	CT	GC	GC	GT	AG	AG	CT	AG	AA	AG	CC	GT	CT	AG	AG	GT	AG	AC	AT	CT	AT	CT	CT	CT	CT	AG	AT	AG	AT	AG	CT	AC	AT	GC	AT	AG	AG	AT	GC	CT	GT	CT
1022	AA	GT	GC	TT	AG	AT	CC	CT	GC	GC	GT	AG	AA	CT	AG	AC	GG	GC	GT	CC	AG	AA	GT	AG	AC	AA	CT	AT	CT	CC	CT	CT	AG	AA	AG	AT	AA	CC	AC	AA	GC	AT	AG	AA	AT	GC	CT	GG	CT
1023	AT	GT	GC	CT	AG	AT	CT	CT	GC	GC	GT	AG	AG	CT	AG	AC	AG	GC	GT	CT	AG	AG	GT	AG	AC	AT	CT	AT	CT	CT	CT	CT	AG	AT	AG	AT	AG	CT	AC	AT	GC	AT	AG	AG	AT	GC	CT	GT	CT
1024	AT	GT	GG	CT	AG	TT	CC	CT	GC	GC	GT	AG	AG	CT	AG	AC	AG	GC	GT	CT	AG	GG	GT	AG	AC	AT	CT	AT	CT	TT	CT	CT	AG	AT	AG	AT	AG	CT	AC	AT	GC	AT	AG	AG	AT	GC	CT	GT	CT
1025	AA	GT	GG	TT	AG	TT	CT	CT	GC	CC	GT	AG	GG	CT	AG	AC	GG	GC	GT	CC	AG	GG	GT	AG	AC	AA	CT	AT	CT	CC	CT	CT	AG	AA	AG	AT	AA	CC	AC	AA	GC	AT	AG	AA	AT	GC	CT	GG	CT
1026	AA	GT	GC	TT	AG	AT	CC	CT	GC	CC	GT	AG	GG	CT	AG	AC	GG	GC	GT	CC	AG	AG	GT	AG	AC	AT	CT	AT	CT	CC	CT	CT	AG	AA	AG	AT	AA	CC	AC	AA	GC	AT	AG	AA	AT	GC	CT	GG	CT
1027	AA	GT	GG	TT	AG	TT	CT	CT	GC	CC	GT	AG	GG	CT	AG	AC	AG	GC	GT	CC	AG	AA	TT	AG	AC	AT	CT	AT	CT	CC	CT	CT	AG	AA	AG	AT	AA	CC	AC	AA	GC	AT	AG	AA	AT	GC	CT	GG	CT
1028	AA	GT	GC	TT	AG	TT	CT	CT	GC	GC	GT	AG	AA	CT	AG	AC	AG	GC	GT	CC	AG	AG	GT	AG	AC	AA	CT	AT	CT	CC	CT	CT	AG	AA	AG	AT	AA	CC	AC	AA	GC	AT	AG	AA	AT	GC	CT	GG	CT
1029	AT	GT	GC	CT	AG	TT	CC	CT	GC	GC	GT	AG	AG	CT	AG	AC	AG	GC	GT	CT	AG	AG	GT	AG	AC	AT	CT	AT	CT	CT	CT	CT	AG	AT	AG	AT	AG	CT	AC	AT	GC	AT	AG	AG	AT	GC	CT	GT	CT
1030	AT	GT	GC	CT	AG	TT	CC	CT	GC	GC	GT	AG	AG	CT	AG	AC	AG	GC	GT	CT	AG	AG	GT	AG	AC	AT	CT	AT	CT	CT	CT	CT	AG	AT	AG	AT	AG	CT	AC	AT	GC	AT	AG	AG	AT	GC	CT	GT	CT
1031	AA	TT	GG	CC	GG	AA	CC	CT	GC	CC	GT	AG	AA	CT	AG	AC	AG	GC	GT	CC	AG	AG	GT	AG	AC	AA	CT	AT	CT	CC	CT	CT	AG	AA	AG	AT	AA	CC	AC	AA	GC	AT	AG	AA	AT	GC	CT	GG	CT
1032	AT	GT	GC	CT	AG	TT	CT	CT	GC	CC	GT	AG	AG	CT	AG	AC	AG	GC	GT	CT	AG	AG	GT	AG	AC	AT	CT	AT	CT	CT	CT	CT	AG	AT	AG	AT	AG	CT	AC	AT	GC	AT	AG	AG	AT	GC	CT	GT	CT
1033	AT	GT	GC	CT	GG	AT	CT	CT	GC	CC	GT	AG	AA	CT	AG	AC	AG	GC	GT	CT	AG	AA	GT	AG	AC	AT	CT	AT	CT	CT	CT	CT	AG	AT	AG	AT	AG	CT	AC	AT	GC	AT	AG	AG	AT	GC	CT	GT	CT
1034	AT	TT	GC	CT	AG	TT	CT	CT	GC	CC	GT	AG	AG	CT	AG	AC	AG	CC	GT	CT	AG	AG	GT	AG	AC	AT	CT	AT	CT	TT	CT	CT	AG	AT	AG	AT	AG	CT	AC	AT	GC	AT	AG	AG	AT	GC	CT	GT	CT
1035	AA	TT	GG	CC	GG	TT	CC	CT	GC	CC	GT	AG	AA	CT	AG	AC	AA	GC	GT	CC	AG	AG	GT	AG	AC	AA	CT	AT	CT	CC	CT	CT	AG	AA	AG	AT	AA	CC	AC	AA	GC	AT	AG	AA	AT	GC	CT	GG	CT
1036	AT	GT	GC	CT	GG	AT	CT	CT	GC	GC	GT	AG	AG	CT	GG	AC	AG	GC	GT	CT	AG	AG	GT	AG	AC	AT	CC	AT	CT	CT	CT	CT	AG	AT	AG	AT	AG	CT	AC	AT	GC	AT	AG	AG	AT	GC	CT	GT	CT
1037	AA	TT	GG	CC	GG	AA	CT	CT	CC	CC	GT	GG	AA	CT	AG	CC	GG	GC	TT	CC	GG	AA	GT	GG	CC	AA	TT	AT	TT	CC	CT	CT	GG	AA	AG	TT	AA	CC	CC	AA	GC	TT	GG	AA	TT	GC	TT	GG	CT
1039	AT	GT	GC	CT	GG	AT	CC	CT	GC	GC	GT	AG	AG	CT	AG	AC	AG	CC	GT	CT	AG	AG	GT	AG	AC	AT	CT	AT	CT	CT	CT	CT	AG	AT	AG	AT	AG	CT	AC	AT	GC	AT	AG	AG	AT	GC	CT	GT	CT
1041	AT	GT	GG	CT	GG	TT	CC	CT	GC	GC	GT	AG	AG	CT	AG	AC	AG	GC	GT	CT	AG	AA	GT	AG	AC	AT	CT	AT	CT	CT	CT	CT	AG	AT	AG	AT	AG	CT	AC	AT	GC	AT	AG	AG	AT	GC	CT	GT	CC
1042	AT	GT	GG	CT	AG	TT	CC	CT	GC	GC	GT	AG	AG	CT	AG	AA	AG	GC	GT	CT	AG	AG	GT	AG	AC	AT	CT	AT	CT	CT	CT	CT	AG	AT	AG	AT	AG	CT	AC	AT	GC	AT	AG	AG	AT	GC	CT	GT	CT
1043	AA	TT	GG	TT	AG	TT	CT	CT	GC	GC	GT	AG	AG	CT	AG	AC	GG	GC	GT	CC	AG	AG	GT	AG	AC	AT	CT	AT	CT	CC	CT	CT	AG	AA	AG	AT	AA	CC	AC	AA	GC	AT	AG	AA	AT	GC	CT	GG	CT
1045	TT	GG	CC	TT	AA	AA	CT	TT	CC	CC	TT	GG	AG	TT	GG	CC	GG	CC	TT	TT	AA	AA	TT	GG	CC	TT	TT	TT	TT	TT	TT	TT	GG	TT	GG	TT	GG	TT	CC	TT	CC	TT	GG	GG	TT	CC	TT	TT	TT
1046	AT	GT	GC	CT	GG	AT	CC	CT	GC	GC	GT	AG	AG	CT	AG	AC	GG	GC	GT	CT	AG	AA	GT	AG	AC	TT	CT	AT	CT	CT	CT	CT	AG	AT	AG	AT	AG	CT	AC	AT	GC	AT	AG	AG	AT	GC	CT	GT	CT
1047	AT	GT	GC	CT	AG	TT	CT	CT	GC	GC	GT	AG	AG	CT	AG	AC	AG	GC	GT	CT	AG	AG	GT	AG	AC	AT	CC	AT	CT	CT	CT	CT	AG	AT	AG	AT	AG	CT	AC	AT	GC	AT	AG	AG	AT	GC	CT	GT	CT
1048	TT	TT	CC	TT	AA	AA	CT	CT	CC	CC	GT	GG	GG	CT	AG	CC	GG	GC	TT	TT	AA	AA	GT	GG	CC	TT	TT	TT	TT	TT	CT	CT	GG	TT	AG	TT	GG	TT	CC	TT	GC	TT	GG	GG	TT	CC	TT	TT	CT
1049	TT	GT	GC	TT	AG	AT	CC	CT	GC	GC	GT	AG	GG	CT	AG	AC	GG	GC	GT	TT	AG	AG	GT	AG	AC	TT	CT	AT	CT	TT	CT	CT	AG	TT	AG	AT	GG	TT	AC	TT	GC	AT	AG	GG	AT	GC	CT	TT	CT
1050	AT	GT	GC	CT	AG	AT	CT	CT	GC	GC	GT	AG	AG	CT	AG	AC	AG	GC	GT	CT	AG	AG	GT	AG	AC	AT	CT	AT	CT	CT	CT	CT	AG	AT	AG	AT	AG	CT	AC	AT	GC	AT	AG	AG	AT	GC	CT	GT	CT
1051	AT	GT	GC	CT	AG	AT	CT	CT	GC	GC	GT	AG	AG	CT	AG	AC	AG	GC	GT	CT	AG	AG	GT	AG	CC	AT	CT	AT	CT	CT	CT	CT	AG	AT	AG	AT	AG	CT	AC	AT	GC	AT	AG	AG	AT	GC	CT	GT	CT
1052	TT	GT	GG	TT	GG	AT	CC	CT	GC	CC	GT	AG	GG	CT	AG	AC	GG	GC	GT	TT	AG	GG	GT	AG	AC	TT	CT	AT	CT	TT	TT	CC	AG	TT	AG	AT	GG	TT	AC	TT	GC	AT	AG	GG	AT	GC	CT	TT	CT
1053	TT	GG	CC	TT	AA	AA	CT	TT	CC	CC	TT	GG	AG	TT	GG	CC	GG	CC	TT	TT	AA	AA	TT	GG	CC	TT	TT	TT	TT	TT	TT	TT	GG	TT	GG	TT	GG	TT	CC	TT	CC	TT	GG	GG	TT	CC	TT	TT	TT
1054	AT	GT	GC	CT	GG	AT	CC	CT	GC	GC	GT	AG	AG	CT	AG	AC	AG	GC	GT	CT	AG	AG	GT	AG	AC	AT	CT	AT	CT	CT	CT	CT	AG	AT	AG	AT	AG	CT	AC	AT	GC	AT	AG	AG	AT	GC	CT	GT	CT
1055	AA	TT	GG	TT	GG	TT	CT	CT	GC	GC	GT	AG	AA	CT	AG	AC	GG	GC	GT	CC	AG	AG	GT	AG	AC	AA	CT	AT	CT	CC	CT	CT	AG	AA	AG	AT	AA	CC	AC	AA	GC	AT	AG	AA	AT	GC	CT	GG	CT
1056	AT	GT	GC	CT	AG	TT	CT	CT	GC	GC	GT	AG	AG	CT	AG	AC	AG	GC	GT	CT	AA	AG	GT	AG	AC	AT	CT	AT	CT	CT	CT	CT	AG	AT	AG	AT	AG	CT	AC	AT	GC	AT	AG	AG	AT	GC	CT	GT	CT
1057	AT	GT	GG	CT	AG	TT	CC	CT	GC	GC	GT	AG	AG	CC	AG	AC	AG	GC	GT	CT	AG	AG	GT	AG	AC	AT	CT	AT	CT	CT	CT	CT	AG	AT	AG	AT	AG	CT	AC	AT	GC	AT	AG	AG	AT	GC	CT	GT	CT
1058	AT	GT	GG	CT	AG	TT	CT	CT	GC	GC	GT	AG	AG	CT	AA	AC	AG	GC	GT	CT	AG	AG	GT	AG	AC	AT	CT	AT	CT	CT	CT	CT	AG	AT	AG	AT	AG	CT	AC	AT	GC	AT	AG	AG	AT	GC	CT	GT	CT
1059	AT	GT	GG	CT	GG	TT	CC	CT	GC	GC	GT	AG	AG	CT	AG	AC	AG	GC	GT	CT	AG	AG	GT	AG	CC	AT	CT	AT	CT	CT	CT	CT	AG	AT	AG	AT	AG	CT	AC	AT	GC	AT	AG	AG	AT	GC	CT	GT	CT
1060	AT	GT	GG	CT	AG	TT	CT	CT	GC	GC	GT	AG	AG	CT	AG	AC	AG	GC	GT	CT	AG	AG	GT	AG	AC	AT	CT	AT	CT	CT	CT	CT	AG	AT	AG	AT	AG	CT	AC	AT	GC	AT	AG	AG	AT	GC	CT	GT	CC
1061	TT	GT	GC	TT	AG	TT	CC	CT	GC	GC	GT	AG	GG	TT	GG	AC	GG	GC	GT	TT	AG	AG	GT	AG	AC	TT	CT	AT	CT	TT	CT	CT	AG	TT	AG	AT	GG	TT	AC	TT	GC	AT	AG	GG	AT	GC	CT	TT	CT
1062	AT	GT	GG	CT	AG	TT	CC	CT	GC	GC	GT	AG	AG	CT	AG	AC	AG	GC	GT	CT	AG	AG	GT	AG	AC	AT	CT	AT	CT	CT	CT	CT	AG	AT	AG	AT	AG	CT	AC	AT	GC	AT	AG	AG	AT	GC	CT	GT	CT
1063	AT	GT	CC	CT	GG	TT	CC	CT	GC	GC	GT	AG	AG	CT	AG	AC	AG	GC	GT	CT	GG	AG	GT	AG	AC	AT	CT	AT	CT	CT	CT	CC	AG	AT	AG	AT	AG	CT	AC	AT	GC	AT	AG	AG	AT	GC	CT	GT	CT
1065	AT	GT	GG	CT	AG	TT	CT	CT	GC	GC	GT	AG	AG	CT	AG	AC	AG	GC	GT	CT	AG	AG	GT	AG	AC	AT	CT	AT	CT	CT	CT	CT	AG	AT	AG	AT	AG	CT	AC	AT	GC	AT	AG	AG	AT	GC	CT	GT	CT
1066	AA	TT	GG	TT	GG	TT	CC	CT	GC	GC	GT	AG	AA	CT	AG	AC	AG	GC	GT	CC	AG	AG	GT	AG	AC	AA	CT	AT	CT	CC	CT	CT	AG	AA	AG	AT	AA	TT	AC	AA	GC	AT	AG	AA	AT	GC	CT	GG	CT
1067	TT	GT	GC	TT	AG	TT	CT	CT	GC	GC	GG	AG	GG	CT	AG	AC	GG	GC	GT	TT	AG	AG	GT	AG	AC	TT	CT	AT	CT	TT	CT	CT	AG	TT	AG	AT	GG	TT	AC	TT	GC	AT	AG	GG	AT	GC	CT	TT	CT
1069	AA	TT	GG	TT	AG	TT	CC	CT	GC	GC	GT	AG	AA	CT	AG	AC	AG	GC	GT	CC	AG	AG	GT	AG	AC	AA	CT	AT	CT	CC	CT	CT	AG	AA	AG	AT	AA	TT	AC	AA	GC	AT	AG	AA	AT	GC	CT	GG	CT
1071	AT	GT	GC	CT	AG	TT	CT	CT	GC	GC	GT	AG	GG	CT	AG	AC	AG	GC	GT	CT	AG	AG	GT	AG	AC	AT	CT	AT	CT	CT	CT	CT	AG	AT	AG	AT	AG	TT	AC	AT	GC	AT	AG	AG	AT	GC	CT	GT	CT
1073	AA	GT	GC	TT	GG	AT	CC	CT	GC	GC	GT	AG	AG	CT	AG	AC	AG	GC	GT	CC	AG	AG	GT	AG	AC	AT	CT	AT	CT	CC	CT	CT	AG	AA	AG	AT	AA	TT	AC	AA	GC	AT	AG	AA	AT	GC	CT	GG	CT
1074	AT	GT	GC	CT	GG	AT	CC	CT	GC	GC	GT	GG	AG	CT	AG	AC	AG	GC	GT	CT	AG	AG	GT	AG	AC	AT	CT	AT	CT	CT	TT	CT	AG	AT	AG	AT	AG	CT	AC	AT	GC	AT	AG	AG	AT	GC	CT	GT	CT
1075	AT	GT	GC	CT	GG	AT	CT	CT	CC	CC	GT	GG	AG	CT	AG	CC	AG	GC	TT	CT	AG	AA	GT	GG	CC	AT	TT	TT	TT	CT	CT	CT	GG	AT	AG	TT	AG	CT	CC	AT	GC	TT	GG	AG	TT	CC	TT	GT	CC
1076	AT	GT	GC	CT	AG	AT	CT	CT	GC	GC	GT	AG	AG	CT	AG	AC	AG	GC	GT	CT	AG	AG	GT	AG	AC	AT	CT	AA	CT	CT	CT	CT	AG	AT	AG	AT	AG	CT	AC	AT	GC	AT	AG	AG	AT	GC	CT	GT	CT
1077	AT	GG	CC	CT	AA	AA	CT	TT	CC	CC	TT	GG	AG	TT	AA	CC	AG	CC	TT	CT	AA	AA	TT	GG	CC	AT	TT	TT	TT	CT	TT	TT	GG	AT	GG	TT	AG	CT	CC	AT	CC	TT	GG	AG	TT	CC	TT	GT	TT
1078	AT	TT	GC	CT	AG	AT	CC	CT	GC	GC	GT	AG	AG	CT	AG	AC	AG	GC	GT	CT	AG	AG	GT	AG	AC	AT	CT	AT	CT	CT	CT	CT	AG	AT	AG	AT	AG	CT	AC	AT	GC	AT	AG	AG	AT	GC	CT	GT	CT
1079	AT	GT	GC	CT	GG	AT	CT	CT	GC	GC	GT	AG	AG	CT	AG	AC	AG	GC	GT	TT	AG	AG	GT	AG	AC	TT	CC	AT	CT	CT	CT	CT	AG	AT	AG	AT	AG	CT	AC	AT	GC	AT	AG	AG	AT	GC	CT	GT	CT
1080	AT	GT	GC	CT	GG	AT	CT	CT	GC	GC	GT	AG	AG	CC	AA	AC	AA	GC	GT	CT	AG	AG	GT	AG	AC	AT	CT	AT	CT	CT	CT	CT	AG	AT	AG	AT	AG	CT	AC	AT	GC	AT	AG	AG	AT	GC	CT	GT	CT
1081	AT	GT	GC	CT	GG	AT	CT	CT	GC	GC	GT	AG	AG	CT	AG	AC	AG	GC	GT	CT	AG	AG	GT	AG	AC	AT	CT	AT	CT	CT	CT	CT	AG	AT	AG	AT	AG	CT	AC	AT	GC	AT	AG	AG	AT	GC	CT	GT	CT
1082	AT	GT	GC	CT	GG	AT	CC	CT	GC	GC	GT	AG	AG	CT	AG	AC	AG	GC	GT	CT	AA	AG	GT	AG	AC	AT	CT	AT	CT	CT	CT	CT	AG	AT	AG	AT	AG	CT	AC	AT	GC	AT	AG	AG	AT	GC	CT	GT	CT
1083	TT	GT	GC	TT	AG	AT	CT	CT	GC	CC	GT	AG	GG	CT	AG	AC	GG	GC	GT	TT	AG	AG	GT	AG	AC	TT	CT	AT	CT	TT	CT	CT	AG	TT	AG	AT	GG	TT	AC	TT	GC	AT	AG	GG	AT	GC	CT	TT	CT
1085	AA	TT	GC	CC	AG	AT	CC	CT	GC	GC	GT	AG	AA	CT	AG	AC	AG	GC	GT	CC	AG	AG	GT	AG	AC	AA	CT	AA	CT	CC	CT	CT	AG	AA	AG	AT	AA	CC	AC	AA	GC	AT	AG	AA	AT	GC	CT	GG	CT
1087	TT	GT	GC	TT	AG	AT	CC	CT	GC	GC	GT	AG	GG	CT	AG	AC	GG	GC	GT	TT	AG	AA	GT	AG	AC	TT	CT	AT	CT	TT	CT	CT	AG	TT	AG	AT	GG	TT	AC	TT	GC	AT	AG	GG	AT	GC	CT	TT	CT
1088	TT	GT	GG	TT	AA	AT	CC	CT	GC	CC	GT	AG	GG	CT	AG	AC	GG	GC	GT	TT	AG	AG	TT	AG	AC	TT	CT	AT	CT	TT	CT	CT	AG	TT	AG	AT	GG	TT	AC	TT	GC	AT	AG	GG	AT	GC	CT	TT	CT
1089	AT	GG	GC	CT	AG	AT	CC	CT	GC	CC	GT	AA	AG	CT	AG	AC	AG	GC	GT	CT	AG	AG	GT	AG	AC	AT	CT	AT	CT	CT	CT	CT	AG	AT	AG	AT	AG	CT	AC	AT	GC	AT	AG	AG	AT	GC	CT	GT	CT
1090	AA	GT	GC	CC	AG	AT	CT	CT	GC	GC	GT	AG	AA	CT	AG	AC	AG	GC	GT	CC	AA	AG	GT	AG	AC	AT	CT	AT	CT	CC	CT	CT	AG	AA	AG	AT	AA	CT	AC	AA	GC	AT	AG	AA	AT	GC	CT	GG	CT
1091	AA	GT	GC	CC	AG	AT	CC	CT	GC	GC	GT	GG	AA	CT	AG	AC	AG	GC	GT	CC	AG	AG	GT	AG	AC	AT	CT	AT	CT	CC	CT	CT	AG	AA	AG	AT	AA	CT	AC	AA	GC	AT	AG	AA	AT	GC	CT	GG	CT
1092	AT	GT	GC	CT	GG	AT	CC	CT	GC	GC	GT	AG	AG	CT	AG	AC	AG	GC	GT	CT	AG	AG	GT	AG	AC	AT	CT	AT	CT	CT	CT	CT	AG	AT	AG	AT	AG	CT	AC	AT	GC	AT	AG	AG	AT	GC	CT	GT	CT
1093	AT	GT	GC	CT	GG	AT	CC	CT	GC	GC	GT	AG	AG	CT	AG	AC	AG	GC	GT	CT	AG	AG	GT	GG	AC	AT	CT	AT	CT	CT	CT	CT	AG	AT	AG	AT	AG	CT	AC	AT	GC	AT	AG	AG	AT	GC	CT	GT	CT
1094	AA	GT	GC	CC	GG	AT	CC	CT	GC	CC	GT	AG	AA	CT	GG	AC	AG	GC	GT	CC	AG	AG	GT	AG	AC	AT	CT	AT	CT	CC	CT	CT	AG	AA	AG	AT	AA	CT	AC	AA	GC	AT	AG	AA	AT	GC	CT	GG	CT
1096	AA	TT	GC	CC	GG	AT	CT	CT	GC	GC	GT	AG	AA	CT	AG	AC	AG	GC	GT	CC	AA	AG	GT	AG	AC	AT	CT	AT	CT	CC	CT	CT	AG	AA	AG	AT	AA	CT	AC	AA	GC	AT	AG	AA	AT	GC	CT	GG	CT
1097	AT	TT	GG	CT	AG	AT	CT	CT	GC	GC	GT	AG	AG	CT	AG	AC	AG	GC	GT	CT	AG	AG	GT	AG	AC	AT	CT	AT	CT	CT	CT	CT	AG	AT	AG	AT	AG	CT	AC	AT	GC	AT	AG	AG	AT	GC	CT	GT	CT
1098	AT	GT	GG	CT	AA	AT	CC	CT	GC	GC	GT	AG	AG	CT	AG	AC	AG	GC	GT	CT	AG	AG	GT	AG	AC	AT	CT	AT	CT	CT	CT	CT	AG	AT	AG	AT	AG	CT	AC	AT	GC	AT	AG	AG	AT	GC	CT	GG	CT
1099	TT	TT	GG	TT	AA	AA	CC	CT	GC	GC	GT	AG	GG	CT	AG	AC	GG	GC	GT	TT	GG	AG	GT	AG	AC	TT	CT	AT	CT	TT	CT	CT	AG	TT	AG	AT	GG	CT	AC	TT	GC	AT	AG	GG	AT	GC	CT	TT	CT
1100	AT	GT	GC	CT	GG	AT	CC	CT	GC	GC	GT	AG	AG	CT	AG	AC	AG	GC	GT	CT	AG	AG	GT	AG	AC	AT	CT	AT	CT	CT	CT	CT	AG	AT	AG	AT	AG	CT	AC	AT	GC	AT	AG	AG	AT	GC	CT	GT	CT
1101	AT	GG	GC	CT	AG	AT	CC	CT	GC	GC	GT	AG	AG	CT	AG	AC	AG	GC	GT	TT	AG	AG	GT	AG	AC	AT	CT	AT	CT	CT	CT	CT	AG	AT	AG	AT	AG	CT	AC	AT	GC	AT	AG	AG	AT	GC	CT	GT	CT
1102	AT	TT	GC	CT	AA	AT	CT	CT	GC	GC	GT	AG	AG	CT	AG	AC	AG	GC	GT	CT	AG	AG	GT	AG	AC	AT	CT	AT	CT	CT	CT	CT	AG	AT	AG	AT	AG	CT	AC	AT	GC	AT	AG	AG	AT	GC	CT	GT	CT
1103	AA	GT	GC	TT	GG	AT	CT	CT	GC	GC	GT	AG	AG	CT	AG	AC	AG	GC	GT	CC	AG	AG	GT	GG	AC	AA	CT	AT	CT	CC	CT	CT	AG	AA	AG	AT	AA	CT	AC	AA	GC	AT	AG	AA	AT	GC	CT	GT	CT
1104	AT	GT	GC	CT	AA	AT	CC	CT	GC	GC	GT	AG	AG	CT	AG	AC	AG	GC	GT	CT	AG	AG	GT	AG	AC	AT	CT	AT	CT	CT	CT	CT	AG	AT	AG	AT	AG	CT	AC	AT	GC	AT	AG	AG	AT	GC	CT	GT	CT
1105	AT	TT	GG	CT	AG	AT	CC	CT	GC	GC	GT	AG	AG	CT	AG	AC	AG	GC	GT	CT	AG	AA	GT	AG	AC	AT	CT	AT	CT	CT	CT	CT	AG	AT	AG	AT	AG	CT	CC	AT	GC	AT	AG	AG	AT	GC	CC	GT	CT
1106	AT	GT	GG	CT	AG	AT	CC	CT	GC	GC	GT	AG	AG	CT	AG	AC	AG	GC	GT	CT	AG	AG	GT	AG	AC	AT	CT	AT	CT	CT	CT	CT	AG	AT	AG	AT	AG	CT	AC	AT	GC	AT	AG	AG	AT	GC	CT	GT	CT
1107	TT	GT	GC	TT	AG	AT	CT	CT	GC	GC	GT	AG	GG	CT	AG	AC	GG	GC	GT	TT	AG	AG	GT	AG	AC	TT	CT	AT	CT	TT	CT	CT	AG	TT	AG	AT	GG	TT	AC	TT	GC	AT	AG	GG	AT	GC	CT	TT	CT
1108	TT	TT	GC	TT	GG	AT	CC	CT	GC	GC	GT	AG	GG	CT	AG	AC	GG	GC	GT	TT	AG	AG	GT	AG	AC	TT	CT	AT	CT	TT	CT	CT	AG	TT	AG	AT	GG	TT	AC	TT	GC	AT	AG	GG	AT	GC	CT	TT	CT
1110	AT	GT	GG	CT	GG	AT	CT	CT	GC	CC	GT	AG	AG	CT	AG	AC	AG	GC	GT	CT	AA	AA	GT	AG	AC	AT	CT	AT	CT	CT	CT	CT	AG	AT	AG	AT	AG	CT	AC	AT	GC	AT	AG	AG	AT	GC	CT	GT	CT
1111	AT	TT	GG	CT	AG	AT	CC	CT	GC	CC	GT	AG	AG	CT	AG	AC	AG	GC	GT	CT	AG	AA	GT	AG	AC	AT	CT	AT	CT	TT	CT	CT	AG	AT	AG	AT	AG	CT	AC	AT	GC	AT	AG	AG	AT	GC	CT	GT	CT
1112	TT	TT	GC	TT	AG	AT	CC	CT	GC	CC	GT	AG	GG	CT	AG	AC	GG	GC	GT	TT	AG	AA	GT	AG	AC	TT	CT	AA	CT	TT	CT	CT	AG	TT	AG	AT	GG	TT	AC	TT	GC	AT	AG	GG	AT	GC	CT	TT	CT
1113	TT	GT	CC	TT	GG	AT	CT	CC	CC	CC	GG	GG	GG	CC	AA	CC	GG	GG	TT	TT	AA	AA	GG	GG	CC	TT	TT	TT	TT	TT	CC	CC	GG	TT	GG	TT	GG	TT	AA	TT	GG	TT	GG	GG	TT	CC	TT	TT	CC
1115	TT	TT	GC	TT	AG	AT	CC	CC	GC	GC	GG	AG	GG	CC	AA	CC	GG	GG	GT	TT	AG	AG	GG	AG	AC	TT	CT	AT	CT	TT	CC	CC	AG	TT	AG	AT	GG	TT	AC	TT	GG	AT	AG	AG	AT	GC	CT	GT	CC
1116	TT	GT	GC	TT	AG	AT	CT	CC	GC	CC	GG	AG	GG	CC	AA	AC	GG	GG	GT	TT	AG	AG	GG	AG	AC	TT	CT	AT	CT	TT	CC	CC	AG	TT	AA	AT	GG	TT	AC	TT	GG	AT	AG	GG	AT	GC	CT	TT	CC
1117	AA	GT	GC	CC	AG	AT	CT	CT	GC	CC	GT	AG	AA	CT	AG	AC	AG	GC	GT	CC	AG	AG	GT	GG	AC	AT	CT	AT	CT	CC	CT	CT	AG	AA	AG	TT	AA	CC	AC	AA	GC	AT	AG	AA	AT	GC	CT	GG	CT
1118	AA	GT	GC	CC	AG	AT	CC	CT	GG	CC	GT	AG	AA	CT	AG	AC	AG	GC	GT	CC	AG	AG	GT	AG	AC	AT	CT	AT	CT	CC	CT	CT	AG	AA	AG	AT	GG	CC	AC	AT	GC	AT	AG	AA	AT	GC	CT	GG	CT
1119	TT	GT	GC	TT	GG	AT	CC	CT	GC	CC	GT	AG	GG	CT	AG	AC	AG	GC	GT	TT	AG	GG	GT	AG	AC	TT	CT	AT	CT	TT	CT	CT	AG	TT	AG	AT	GG	TT	AC	TT	GC	AT	AG	GG	AT	GC	CT	TT	CT
1120	TT	GT	GG	TT	AG	AT	CC	CT	GC	CC	GT	AG	GG	CT	AG	AC	GG	GC	GT	TT	AG	AG	GT	AG	AC	TT	CT	AT	CT	TT	CT	CT	AG	TT	AG	AT	GG	TT	AC	TT	GC	AT	AG	GG	AT	GC	CT	TT	CT
1121	TT	GT	GC	TT	AG	AT	CT	CT	GG	GC	GT	AG	GG	CT	AG	AC	AG	GC	GT	TT	AG	AG	TT	GG	AC	TT	CT	AT	CT	TT	CC	CT	AG	TT	GG	TT	AG	TT	AC	TT	GG	AT	AG	GG	TT	GC	CT	TT	CT
1122	AT	GT	GC	CT	GG	AT	CC	CT	GC	GC	GT	AG	AG	CT	AG	AC	AG	GC	GT	CT	AG	AG	GT	AG	AC	AT	CT	AT	CT	CT	CT	CT	AG	AT	AG	AT	AG	CT	AC	AT	GC	TT	AG	AG	AT	GC	CT	GT	CT
1123	AT	TT	GC	CT	GG	AT	CC	CT	GC	CC	GT	AG	AG	CT	AG	AC	AG	GC	GT	CT	AG	AA	GT	AG	AC	AT	CT	AT	CT	CT	CT	CT	GG	AT	AG	AT	AG	CT	CC	AT	GC	AT	AG	AA	AT	GC	CT	GT	CT
1125	AA	GT	CC	TT	AA	AA	CT	TT	CC	CC	TT	GG	AA	TT	GG	CC	GG	CC	TT	CC	AG	AA	TT	GG	CC	AA	TT	TT	TT	CC	TT	TT	GG	AA	GG	TT	AA	CC	CC	AA	CC	TT	GG	AA	TT	CC	TT	GG	TT
1126	AT	TT	GC	CT	GG	AT	CT	CT	GC	CC	GT	AG	AG	CT	AG	AC	AG	GC	GT	CT	AG	AG	GT	AG	AC	AT	CT	AT	CT	CT	CT	CT	AG	AT	AG	AA	AG	CT	AC	AT	GC	AT	AG	AG	TT	GC	CT	GT	CT
1128	TT	TT	GC	TT	GG	AT	CT	CT	GC	GC	GT	AG	GG	CT	AG	AC	GG	GC	GT	TT	AG	AG	GT	AG	AC	TT	CT	AT	CT	TT	CT	CT	AG	TT	AG	AT	GG	TT	AC	TT	GC	AT	AG	GG	AT	GC	CT	TT	CT
1129	AT	GT	GC	CT	GG	AT	CT	CT	CC	GC	GT	AG	AG	CT	AG	AC	AG	GC	GT	CT	AG	AG	GT	AG	AC	AT	CT	AT	CT	CT	CT	CT	AA	AT	AG	AT	AG	CT	AC	AT	GC	AT	AG	AG	AT	GC	CT	GT	CT
1130	AT	GT	GC	CT	GG	AT	CT	CT	GC	CC	GT	AG	AG	CT	AG	AC	AG	GC	GT	CT	AG	AG	GT	AG	AC	AT	CT	AT	CC	CT	CT	CT	AG	AT	AG	AT	AG	CT	AC	AT	GC	AT	AG	AG	AT	GG	CT	GT	CT
1132	AT	GT	GC	CT	GG	AT	CT	CT	GC	GC	GT	AG	AG	CT	AG	AC	AG	GC	GT	CT	AG	AG	GT	AG	AC	AT	CT	AT	CT	CT	CT	CT	AG	AT	AG	AT	AG	CT	AC	AT	GC	AT	AG	AG	TT	GC	CT	GT	CT
1133	AT	GT	GC	CT	GG	AT	CT	CT	GC	GC	GT	AG	AG	CT	AG	AC	AG	GC	GT	CT	AG	AG	GT	AG	AC	AT	CT	AT	CT	CT	CT	CT	GG	AT	AG	AA	AG	CT	AC	AT	GC	AT	AG	AG	AT	GC	CT	GT	CT
1134	TT	GT	GC	TT	AG	AT	CC	CT	GC	GC	TT	AG	GG	CT	AG	AC	AA	GC	GT	TT	AG	AG	GT	AG	AC	TT	CT	AT	CT	TT	CT	CT	AG	AA	AG	AT	GG	TT	AC	TT	GC	AT	AG	GG	AT	GC	CT	TT	CT
1135	AT	GT	GC	CT	AG	AT	CC	CT	GC	GC	GT	AG	AG	CT	AG	AC	AG	GC	GT	CT	AG	AG	GT	AG	AC	AT	CT	AT	CC	CT	CT	CT	AG	AT	AG	AT	AG	CT	AC	AT	GC	AT	AG	AG	AT	GC	CT	GT	CT
1136	AT	GT	GC	CT	AG	AT	CT	CT	GC	GC	GT	AG	AG	CT	AG	AC	AG	GC	GT	CT	AG	AG	GT	AG	AC	AT	CT	AT	CT	CT	CT	CT	AG	AT	AG	AT	AG	CT	AC	AT	GC	AT	AG	AG	AT	GC	CT	GT	CT
1137	TT	GT	GC	TT	AG	AT	CT	CT	GC	CC	GT	AG	GG	CT	AG	AC	GG	CC	GT	TT	AG	AG	GT	AG	AC	TT	CT	TT	CT	TT	CT	CT	AG	TT	AG	AT	GG	TT	AC	TT	GC	AT	AG	GG	AT	GC	CT	TT	CT
1138	TT	GT	GC	TT	AG	AT	CT	CT	CC	GC	TT	AG	GG	CT	AG	AC	GG	GC	GG	TT	AG	AG	GT	AG	AC	TT	CT	AT	CT	TT	CT	CT	AG	TT	AG	AT	GG	TT	AC	TT	GC	AT	GG	GG	AT	GC	CT	TT	CT
1139	AT	GT	GC	CT	AG	AT	CC	CT	GC	GC	GT	AG	AG	CT	AG	AC	AG	GC	GT	CT	AG	AG	GT	AG	AC	AT	CT	AT	CT	CT	CT	CT	AG	AT	AG	AT	AG	CT	AC	AT	GC	AT	AG	AG	AT	GC	CT	GT	CT
1140	AA	GT	GC	TT	AG	AT	CC	CT	GC	GC	GT	AG	AA	CT	AG	AC	AG	GC	TT	TT	AG	AG	GT	AG	AC	AA	CT	AT	CT	CC	CT	CT	AG	AA	AG	AT	AA	CC	AC	AA	GC	AT	AG	AA	AT	CC	CT	GG	CT
1141	AT	GT	GC	CT	GG	AT	CC	CT	GC	CC	GT	GG	AG	CT	AG	AC	AG	GC	GT	CT	AG	AG	GT	AG	AC	AT	CT	AT	CT	CT	CT	CT	AG	AT	AG	AT	AG	CT	AC	AT	GC	AT	AG	AG	TT	GC	CT	GT	CT
1142	TT	GT	GC	TT	AG	AT	CT	CT	GC	GC	GT	AG	GG	CT	AG	AC	GG	GC	GT	TT	AG	AG	GT	AG	AC	TT	CT	AT	CT	TT	CT	CT	AG	TT	AG	AT	GG	TT	AC	TT	GC	AT	AG	GG	AT	GC	CT	TT	CT
1143	AT	GT	GC	CT	GG	AT	CT	CT	GC	GC	GT	AG	AG	CT	AG	AC	AG	GC	GT	CT	AG	AG	GT	AG	AC	AT	CT	AT	CT	CT	CT	CT	AA	AT	AG	AT	AG	CT	AC	AT	GC	AT	AG	AG	AT	GC	CT	GT	CT
1144	TT	GT	GC	TT	GG	AT	CC	CC	GC	GC	GT	AG	GG	CT	AG	AC	GG	GC	GT	TT	AG	AG	GT	AG	AC	TT	CT	AT	CT	TT	CT	CT	AG	TT	AG	AT	GG	TT	AC	TT	GC	AT	AG	AA	TT	GC	CT	TT	CT
1145	AT	TT	GC	CT	AG	AT	CT	CT	GC	GC	GT	AG	AG	CT	AG	AC	AG	GC	GT	CT	AG	AG	GT	AG	AC	AT	CT	AT	CT	CT	CT	CT	AG	AT	AG	AT	AG	CT	AC	AA	GC	AT	AG	AG	AT	CC	CT	GT	CT
1146	AT	GT	GC	CT	AG	AT	CT	CT	GC	GC	GG	AG	AG	CT	AG	AC	AG	GC	GT	CT	AG	AG	GT	AG	AC	AT	CT	AT	CT	CT	CT	CT	AG	TT	AG	AT	AG	CC	AC	AT	GC	AT	AG	AG	AT	GC	CT	GT	CT
1147	AT	GT	GC	CT	GG	AT	CT	CT	GC	GC	GT	AG	AG	CT	AG	AC	AG	GC	GT	CT	AG	AG	GT	AG	AC	AT	CT	AT	CT	CT	CT	CT	AG	AT	AG	AT	AG	CT	AC	AA	GC	AT	AG	AG	AT	GC	CT	GT	CT
1148	AT	TT	GC	CT	AG	AT	CC	CT	GC	GC	GT	AG	AG	CT	AG	AC	AG	GC	GT	CT	AG	AG	GT	AG	AC	AT	CT	AT	CT	CT	CT	CT	AG	AT	AG	AT	AG	CT	AC	AT	GC	AT	AG	AG	AT	GC	CT	GT	CC
1149	AA	GT	GC	CC	GG	AT	CT	CT	GC	GC	GT	AG	AG	CT	AG	AC	AG	GC	GT	CC	AG	AG	GT	AG	AC	AA	CT	AT	CT	CC	CT	TT	AG	AA	AG	AT	AA	CC	AC	AA	GC	AT	AG	AA	AT	GC	CT	TT	CT
1150	TT	GG	GC	TT	GG	AT	CC	CT	GC	GC	GT	AG	GG	CT	AG	AC	GG	GC	GT	TT	AG	AG	GT	AG	AC	TT	CT	AT	CT	TT	CT	CT	AG	TT	AG	AT	GG	TT	AC	TT	GC	AT	AG	GG	AT	GC	CT	TT	CT
1151	AT	GG	GC	CT	AG	AT	CT	CT	GC	GC	GT	AG	AG	CT	AG	AC	AG	GC	GT	CT	AG	AG	GT	AG	AC	AT	CT	AT	CT	CT	CT	CT	AG	AT	AG	AT	AG	CT	AC	AT	GC	AT	AG	AG	AT	GC	CT	GT	CT
1152	AA	GT	GC	CC	AG	AT	CT	CT	GC	GC	GT	GG	AG	CT	AG	AC	GG	GC	GT	CC	AG	AG	GT	AG	AC	AA	CT	AT	CT	CC	CT	CT	AG	AA	AG	AT	AA	CT	AC	AA	GC	AT	AG	AA	AT	GC	CT	GG	CT
1153	AT	GT	CC	CT	AG	TT	CC	CT	GC	GC	GT	AG	AG	CT	AG	AC	AG	GC	GT	CT	AG	AG	GT	AG	AC	AT	CT	AT	CT	CT	CT	CT	AG	AT	AG	AT	AG	CT	AC	AT	GC	AT	AG	AG	AT	GC	CT	GT	TT
1154	AT	GT	GC	CT	GG	AT	CC	CT	GC	GC	GT	AG	AG	CT	AG	AC	GG	GC	GT	CT	AG	AG	GT	AG	AC	AT	CT	AT	CT	CT	CT	CT	AG	AT	AG	AT	AG	CT	AC	AT	GC	AT	AG	AG	AT	GC	CT	GT	CT
1155	AA	TT	GC	CC	AG	TT	CT	CT	GC	GC	GT	GG	AG	CT	AG	AC	GG	GC	GT	CC	AG	AG	GT	AG	AC	AA	CT	AT	CT	CC	CT	CT	AG	AA	AG	AT	AA	CC	AC	AA	GC	AT	AG	AA	AT	GC	CT	GG	CT
1156	AT	GT	GC	CT	AG	TT	CC	CT	GC	GC	GT	AG	AG	CC	AG	AC	AG	GC	GT	CT	AG	AG	GT	AG	AC	AT	CT	AT	CT	CT	CT	CT	AG	AT	AG	AT	AG	CT	AC	AT	GC	AT	AG	AG	AT	GC	CT	GT	TT
1157	AT	GT	GC	CT	AG	TT	CT	CT	GC	GC	GT	AG	AG	CT	AG	AC	AG	GC	GT	CT	AG	AG	GT	AG	AC	AT	CT	AT	CT	CT	CT	CT	AG	AT	AG	TT	AG	CT	AC	AT	GC	AT	AG	AG	AT	GC	CT	GT	CT
1159	TT	GT	CC	TT	AG	AT	CT	CT	GC	GC	GT	AG	GG	CT	AG	AC	GG	GC	GT	TT	AG	AG	GT	AG	AC	TT	CT	AT	CT	TT	CT	CT	AG	TT	AG	AT	AA	TT	AC	TT	GC	AT	AG	GG	AT	GC	CT	TT	CT
1160	TT	GG	GG	TT	AG	AT	CC	CT	GC	GC	GG	AG	GG	CT	AG	AC	GG	GC	GT	TT	AG	AG	GT	AG	AC	TT	CT	AT	CT	TT	CT	CT	AG	TT	AG	AT	GG	TT	AC	TT	GC	AT	AG	GG	AT	GC	CT	TT	CT
1161	AA	TT	GC	CC	AG	TT	CC	CT	GC	GC	GT	AG	AA	CC	AG	AC	GG	GC	GT	CC	AG	AG	GT	AG	AC	AA	CT	AT	CT	CC	CT	CT	AG	AA	AG	AT	AA	CC	AC	AA	GC	AT	AG	AA	AT	GC	CT	GG	CT
1162	TT	GT	GC	TT	GG	AT	CC	CT	GC	GC	GT	AG	GG	CT	AG	AC	GG	GC	GT	TT	AG	AG	GT	AG	AC	TT	CT	AT	CT	TT	CT	CT	AG	TT	AG	AT	GG	TT	AC	TT	GC	AT	AG	GG	AT	GC	CT	TT	CT
1163	AA	TT	GC	CC	AG	TT	CT	CT	GC	GC	GT	AG	AG	CT	GG	AC	GG	GC	GT	CC	AG	AG	GT	AG	AC	AA	CT	AT	CT	CC	CT	CT	AG	AA	AG	AT	AA	CC	AC	AA	GC	AT	AG	AA	AT	GC	CT	GG	CC
1164	AT	GT	GC	CT	AG	TT	CT	CT	GC	GC	GG	AG	AG	CT	AG	AC	AG	GC	GT	CT	AG	AA	GT	GG	AC	AT	CT	AT	CT	CT	CT	CT	AG	AT	AG	AT	AG	CT	AC	AT	GC	AA	AG	AG	AT	GC	CT	GT	CT
1166	AT	GT	GC	CT	AG	TT	CT	CT	GC	GC	GT	AG	AG	CT	AG	AC	AG	GC	GT	CT	AG	AA	GT	AG	AC	AT	CT	AT	CT	CT	CT	CT	AG	AT	AG	AA	AG	CT	AC	AT	GC	AT	AG	AG	AT	GC	CT	GT	CT
1167	AA	TT	GC	CC	AG	TT	CC	CT	GC	GC	GT	AG	AG	CC	AG	AC	GG	GC	GT	CC	AG	AG	GT	AG	AC	AA	CT	AT	CT	CC	CT	CT	AG	AA	AG	AT	AA	CC	AC	AA	CC	AT	AG	AA	AT	GC	CT	GT	CC
1168	TT	GT	GC	TT	AG	AT	CT	CT	GC	GC	GT	AG	AG	CT	AG	AC	GG	GC	GT	TT	AG	AG	GT	AG	AC	TT	CT	AT	CT	TT	CT	CT	AG	TT	AG	AT	GG	TT	AC	TT	GC	AT	AG	GG	AT	GC	CT	TT	CT
1169	TT	GG	GC	TT	GG	AA	CT	CT	CC	CC	GT	GG	AG	CT	AG	CC	GG	GC	TT	TT	GG	GG	GT	GG	CC	TT	TT	TT	TT	TT	CT	CT	GG	TT	AG	TT	GG	TT	CC	TT	GG	TT	GG	GG	TT	CC	TT	TT	CT
1170	AT	GT	GC	CT	AG	TT	CC	CT	GC	GC	GT	AG	AG	CT	AG	AC	AG	GC	GT	CT	AG	AG	GT	AG	AC	AT	CT	AT	CT	CT	CT	CT	AG	AT	AG	AT	AG	CT	AC	AT	GC	AT	AA	AG	AT	GC	CT	GT	CT
1171	AT	GT	GC	CT	AG	TT	CT	CT	GC	GC	GT	AG	AG	CT	AG	AC	AG	GC	GT	CT	AG	AG	GT	AG	AC	AT	CT	AT	CT	CT	CT	CT	AG	AT	AG	AT	AG	CT	AC	AT	GC	AT	AA	AG	AT	GC	CT	GT	CC
1172	AA	TT	GC	CC	AG	TT	CC	CT	GC	GC	GT	AG	AG	CT	AG	AC	GG	GC	GT	CC	AG	AG	GT	AG	AC	AA	CT	AT	CT	CC	CT	CT	AG	AA	AG	AT	AA	CC	AC	AA	GC	AT	AA	AA	AT	GC	CT	GT	TT
1173	AT	GG	GC	CT	AG	TT	CT	CT	GC	GC	GT	AG	AG	CT	AG	AC	AG	GC	GT	CT	AG	AG	GT	AG	AC	AT	CT	AT	CT	CT	CT	CT	AG	AT	AG	AT	AG	CT	AC	AT	GC	AT	AG	AG	AT	GG	CT	GT	CT
1174	AT	GT	GC	CT	AG	TT	CT	CT	GC	GC	GT	AG	AG	CT	AG	AC	AG	GC	GT	CT	AG	AG	GT	AG	AC	AT	CT	AT	CT	CT	CT	CT	AG	AT	AG	AT	AG	CT	AC	AT	CC	AT	AG	AG	AT	GC	CT	GT	CT
1176	AA	TT	GC	CC	AG	AT	CT	CT	GC	GC	GT	AG	AG	CT	AG	AC	GG	GC	GT	CC	AG	AG	GT	AG	AC	AA	CT	AT	CT	CC	CT	CT	AG	AA	AG	AT	AA	CC	AC	AA	GC	AT	AG	AA	AT	GC	CT	GG	CT
1177	AA	TT	GG	CC	AG	TT	CC	CT	GG	GC	GT	AA	AG	CT	AG	AA	GG	GC	GT	CC	AG	AG	GT	GG	AA	AA	CC	AA	CC	TT	CT	CT	AA	AA	AG	AA	AA	CC	AA	TT	GC	AA	GG	AA	AA	GC	CC	TT	CT
1178	AT	GT	GC	CT	AG	AT	CC	CT	GC	GC	GT	AG	AG	CT	AG	AC	AG	GC	GT	CT	AG	AG	GT	GG	AC	AT	CT	AT	CT	CT	CT	CT	AG	AT	AG	AT	AG	CT	AC	AT	GC	AT	AG	AG	AT	GC	CT	GT	CT
1179	AA	GT	GG	CC	AG	TT	CT	CT	GC	GC	GT	AG	AA	CT	AG	AC	GG	GC	GT	CC	AG	AG	GT	AG	AC	AA	CT	AT	CT	CC	CT	CT	AG	TT	AG	AT	AA	CC	AC	AA	GC	AT	AG	AA	AT	GC	CT	GG	CT
1180	AT	GT	GC	CT	AG	AT	CC	CT	GC	GC	GT	AG	AG	CT	AG	AC	AG	GC	GT	CT	AG	AG	GT	AG	AC	AT	CT	AT	CT	CT	CT	CT	AG	AT	AG	AT	AG	CT	AC	AT	GC	AT	AG	AG	AT	GC	CT	GT	CT
1181	AT	GT	GC	CT	GG	AT	CC	CT	GC	GC	GT	AG	AG	CT	AG	AC	AG	GC	GT	CT	AG	AG	GT	AG	AC	AT	CT	AT	CT	CT	TT	CT	AG	AT	AG	AT	AG	CT	AC	AT	GG	AT	AG	AG	AT	GC	CT	GT	CT
1182	AA	GT	GC	CC	AG	TT	CT	CT	GC	GC	GT	AG	AA	CT	AG	AC	GG	GC	GT	CC	AG	AG	GT	AG	AC	AA	CT	AT	CT	CC	CT	CT	AG	AA	AG	AT	AA	CC	AC	AA	GC	AT	AG	AA	AT	GC	CC	GG	CT
1183	AT	GT	GC	CT	AG	AT	CT	CT	GC	GC	GT	AG	AG	CT	AG	AC	AG	GG	GT	CT	AG	AG	GT	AG	AC	AT	CT	AT	CT	CT	CT	CT	AG	AT	AG	AT	AA	CT	AC	AT	GC	AT	AG	AG	AT	GC	CT	GT	CT
1184	AT	GT	GC	CT	GG	AT	CC	CT	GC	GC	GT	AG	AG	CT	AG	AC	AG	GC	GT	CT	AG	AG	GT	AG	AC	AT	CT	AT	CT	CT	CT	CT	AG	AT	AG	AT	AG	TT	AC	AT	GC	AT	AG	AG	AT	GC	CT	GT	CT
1185	AT	GT	GC	CT	AG	AT	CT	CT	GC	GC	GT	AG	AG	CT	AG	AC	AG	GC	GT	CT	AG	AG	GT	AG	AC	AT	CT	AT	CT	CT	CT	CT	AG	AT	AG	AT	AG	CT	AC	TT	GC	AT	AG	AG	AT	CC	CT	GT	CT
1186	TT	GG	CC	TT	GG	AA	CT	CT	CC	GC	GT	GG	AG	CT	AG	CC	GG	CC	TT	TT	AG	AA	GT	GG	CC	TT	TT	TT	TT	TT	CT	CT	GG	TT	AG	TT	GG	TT	CC	TT	GC	TT	GG	GG	TT	CC	TT	TT	CT
1187	AT	GT	GC	CT	AG	AT	CC	CT	GC	GC	GT	AG	AG	CT	AG	AA	AG	GC	GT	CT	AG	AG	GT	AG	AC	AT	CT	AT	CT	CT	CT	CT	AG	AT	AG	AT	AG	CT	AC	AT	GC	AT	AG	AG	AT	GC	CT	GT	CT
1188	TT	GT	GC	TT	AG	AT	CC	CT	GC	GC	GT	AG	AG	CT	AG	AC	GG	GC	GT	TT	AG	AG	GT	AG	AC	TT	CT	AT	CT	TT	CT	CT	AG	TT	AG	AT	GG	TT	AC	TT	GC	AT	AG	GG	AT	GC	CT	TT	CT
1189	AT	GT	GC	CT	AG	AT	CC	CT	GC	GC	GT	AG	AG	CT	AG	AC	AG	GC	GT	CT	AG	AG	GT	AG	AC	AT	CT	AT	CT	CT	CT	CT	AG	AT	AG	AT	AG	CT	AC	AT	GG	AT	AG	AG	AT	GC	CT	GT	CT
1190	AA	GT	GG	CC	AG	TT	CC	CT	GC	GC	GT	AG	AG	CT	AG	AC	GG	GC	GT	CC	AG	AG	GT	AG	AC	AA	CT	AT	CT	TT	CC	CT	AG	AA	AG	AT	AA	CC	AC	AA	GC	TT	AG	AA	AT	GC	CC	GG	CT
1191	TT	GT	GC	TT	GG	AT	CC	CT	GC	GC	GT	AG	AG	CT	AG	AC	GG	GC	GT	TT	AG	AG	GT	AG	AC	TT	CT	AT	CT	TT	CT	CT	AG	TT	AG	AT	GG	TT	AC	TT	GC	AT	AG	GG	AT	GC	CT	TT	CT
1192	AT	GT	GC	CT	GG	AT	CT	CT	GC	GC	GT	AG	AG	CT	AG	AC	AG	GC	GT	CT	AG	AG	GT	AG	AC	AT	CT	AT	CT	CT	CT	CT	AG	AT	AG	AT	AG	CT	AC	AT	GC	AT	AG	AG	AT	GC	CT	GT	TT
1193	AT	GT	GG	CT	AG	TT	CC	CT	GC	GC	GT	AG	AG	CT	AG	AC	AG	GC	GT	CT	AG	AG	GT	GG	AC	AT	CT	AT	CT	CT	CT	CT	AG	AT	AG	AT	AG	CT	AC	AT	GC	AT	AA	AG	AT	GC	CT	GT	CT
1194	TT	GT	GC	TT	AG	AT	CC	CT	GC	CC	GT	AG	AG	CT	AG	AC	GG	GC	GT	TT	AG	AG	GT	AG	AC	TT	CT	AT	CT	TT	CT	CT	AG	TT	AG	AT	GG	TT	AC	TT	GC	AT	AG	GG	AT	GC	CT	TT	CT
1195	AT	GT	GC	CT	GG	TT	CT	CT	GC	GC	GT	AG	AG	CT	AG	AC	AG	GC	GT	CT	AG	AG	GT	AG	AC	AT	CT	AT	CT	CT	CT	CT	AG	AT	AG	AT	AG	CT	AC	AT	GC	AT	AG	AG	AT	GC	CT	GT	CT
1196	AT	TT	GC	CT	AG	TT	CC	CT	GC	GC	GT	AG	AG	CT	AG	AC	AG	GC	GT	CT	AG	AG	GT	AG	AC	AT	CT	AT	CT	CT	TT	CT	AG	AT	AG	AT	AG	CT	AC	AT	GC	AT	AG	AG	AT	GC	CT	GT	CT
1197	TT	GT	GC	TT	AG	AT	CT	CT	GC	GC	GT	AG	GG	CT	AG	AC	GG	GC	GT	TT	AG	AG	GT	AG	AC	TT	CT	AT	CT	TT	CT	CT	AG	TT	AG	AT	GG	TT	AC	TT	GG	AT	AG	GG	AT	GC	CT	TT	TT
1198	AT	GT	GC	CT	AG	TT	CT	CT	GG	GC	GT	AA	AG	CT	AG	AA	AG	GC	GT	CT	AG	AG	GT	GG	AA	AT	CC	AA	CC	CT	CT	CT	AA	AT	AG	AA	AG	CT	AA	AT	GC	AA	GG	AG	AA	GG	TT	GT	CT
1200	AT	GG	GC	CT	GG	AT	CT	CT	GC	GC	GT	AG	AG	CT	AG	AC	AG	GC	GT	CT	AG	AG	GT	AG	AC	AT	CT	AT	CT	CT	CT	CT	AG	AA	AG	AT	AG	CT	AC	AT	GC	AT	AG	AG	AT	GC	CT	GT	CT
[truncated: 5 more columns]

## Sheet: Dabb
number	Dabb-SNP1	Dabb-SNP2	Dabb-SNP3	Dabb-SNP4	Dabb-SNP5	Dabb-SNP6	Dabb-SNP7	Dabb-SNP8	Dabb-SNP9
866	CC	CC	CT	CC	CT	CT	AC	AG	AG
867	CT	TT	CT	CT	CT	TT	AA	AG	GG
868	CT	TT	CT	CT	CT	CC	AA	AG	AA
869	CC	CC	TT	CC	TT	CC	AA	GG	GG
871	CC	CC	TT	CC	TT	TT	CC	GG	GG
872	CT	CC	CT	CT	CT	TT	CC	AG	GG
873	CC	CC	TT	CC	TT	TT	CC	GG	GG
874	TT	CC	CT	CT	CT	TT	CC	AG	GG
875	CC	CC	TT	CC	TT	CT	AC	GG	AG
876	CC	CC	TT	CC	TT	CT	AC	GG	AG
877	CC	CC	TT	CC	TT	TT	CC	GG	GG
878	CC	CC	TT	CC	TT	TT	CC	AA	AA
879	CC	CC	TT	CC	TT	CT	AC	GG	AA
880	CC	TT	CT	CC	CT	CT	AC	AG	AA
881	TT	CC	CT	CT	CT	TT	CC	AG	GG
882	CT	TT	CT	CT	CT	CT	AC	AG	AG
883	TT	CC	TT	CT	TT	CC	AA	AG	AA
884	CC	CC	TT	CC	TT	CT	AC	GG	AG
885	CC	CC	TT	CC	TT	CT	AC	GG	AG
886	CC	CC	TT	CC	TT	CT	AC	AA	AG
887	TT	CC	TT	CT	TT	TT	CC	GG	GG
888	CT	CT	CT	CT	CT	CT	AC	AG	AA
889	CT	TT	CT	CT	CT	CT	AC	AG	AG
890	CC	CC	TT	CC	TT	CT	AC	GG	AG
891	CC	CC	TT	CC	TT	CT	AC	GG	AA
892	TT	CT	CT	CT	CT	CT	AC	AG	AG
893	CC	CC	TT	CC	TT	TT	CC	GG	GG
894	CC	CC	TT	CC	TT	TT	CC	GG	GG
895	CC	CC	CT	CC	CT	TT	CC	AG	AA
896	CC	CC	TT	CC	TT	TT	CC	GG	GG
897	CT	CT	CT	CT	CT	CT	AC	AG	AG
898	TT	CT	TT	CT	TT	CT	AC	AG	AG
899	CC	CC	TT	CC	TT	TT	CC	GG	AA
900	CC	CC	TT	CC	TT	TT	CC	GG	AA
901	CT	CT	CT	CT	CT	CC	AA	AG	AA
902	CT	CT	CT	CT	CT	CT	AC	AG	AG
903	CT	CT	CT	CT	CT	CT	AC	AG	AA
906	CT	CT	CT	CT	CT	CT	AC	AG	AG
907	CT	CT	CT	CT	CT	CT	AC	AG	AG
909	TT	CT	CT	CT	CT	CT	AC	AG	AA
910	CT	CT	CT	CT	CT	CT	AC	AG	AG
911	CT	CT	CT	CT	CT	TT	CC	AG	GG
912	TT	CT	CT	CT	CT	CT	AC	AG	AG
913	TT	CT	TT	CT	TT	CT	AC	AG	AA
914	TT	CT	CT	CT	CT	CT	AC	AG	AG
915	TT	CT	CT	CT	CT	TT	CC	AG	GG
916	CT	CT	CT	CT	CT	TT	CC	AG	GG
917	CT	CT	CT	CT	CT	CT	AC	AG	AG
918	CC	CT	CT	CC	CT	TT	CC	AG	GG
919	CT	CT	CT	CT	CT	CT	AC	AG	AA
920	CT	CT	CT	CT	CT	CC	AA	AG	AA
921	CT	CT	CT	CT	CT	CT	AC	AG	AG
922	CT	CT	CT	CT	CT	TT	CC	AG	GG
923	CT	CT	TT	CT	TT	CT	AC	AG	AA
924	CT	CT	CT	CT	CT	CT	AC	AG	AA
925	CT	CT	TT	CT	TT	CT	AC	AG	AA
926	TT	CT	CT	CT	CT	TT	CC	AG	GG
927	TT	CT	CT	CT	CT	TT	CC	AG	GG
928	TT	CT	CT	CT	CT	CT	AC	AG	AA
929	TT	CT	CT	CT	CT	TT	CC	AG	GG
930	CC	CT	CT	CC	CT	CT	AC	AG	AG
931	CT	CT	CT	CT	CT	CT	AC	AG	AG
932	TT	CT	CT	CT	CT	CT	AC	AG	AG
933	TT	CT	CT	CT	CT	CT	AC	AG	AG
935	TT	CT	CT	CT	CT	CT	AC	AG	AG
937	CC	CT	TT	CC	TT	CT	AC	AG	AG
938	CC	CT	TT	CC	TT	CT	AC	AG	AG
939	CT	TT	CT	CT	CT	CT	AC	AG	AG
941	TT	CT	CT	CT	CT	CT	AC	AG	AG
942	TT	CT	CT	CT	CT	CT	AC	AG	AG
943	TT	CT	CT	CT	CT	CT	AC	AG	AG
945	CC	TT	TT	CC	TT	CC	AA	AG	GG
947	CC	CT	CT	CC	CT	CT	AC	AG	AG
949	CT	CT	CT	CT	CT	TT	CC	AG	AA
950	CT	CT	CT	CT	CT	TT	CC	AG	GG
952	TT	CT	CT	CT	CT	TT	CC	AG	GG
953	CT	CT	CT	CT	CT	CT	AC	AG	AG
954	CC	TT	TT	CC	TT	TT	CC	AG	GG
955	CC	CT	CT	CC	CT	CT	AC	AG	AG
956	CT	CT	CT	CT	CT	CC	AA	AG	GG
957	CT	CT	TT	CT	TT	TT	CC	AG	AA
958	CT	CT	CT	CT	CT	CC	AA	AG	AA
960	CT	CT	CT	CT	CT	CT	AC	AG	AG
961	CC	CT	TT	CC	TT	TT	CC	AG	GG
962	CT	CT	CT	CT	CT	CT	AC	AG	AG
963	CC	CT	CT	CC	CT	TT	AA	AG	GG
964	CC	CT	CT	CC	CT	CT	AC	AG	AG
965	CC	TT	TT	CC	TT	CT	AC	AG	AG
966	CT	CT	CT	CT	CT	TT	CC	AG	GG
967	CT	CT	CT	CT	CT	TT	CC	AG	AA
968	TT	CT	CT	CT	CT	CT	AC	AG	AG
969	CT	CT	CT	CT	CT	CT	AC	AG	AG
970	CT	CT	CT	CT	CT	TT	CC	AG	GG
971	TT	CT	CT	CT	CT	CT	AC	AG	AG
972	CT	CT	CT	CT	CT	CT	AC	AG	AG
973	CT	CT	CT	CT	CT	CT	AC	AG	AG
974	TT	CT	CT	CT	CT	TT	CC	AG	AA
975	CT	CT	CT	CT	CT	CT	AC	AG	AG
976	CT	CT	CT	CT	CT	TT	CC	AG	AA
977	CT	CT	CT	CT	CT	CT	AC	AG	AG
978	CC	CT	CT	CC	CT	TT	CC	AG	AA
979	CT	CT	TT	CT	TT	TT	CC	AG	GG
980	CT	CT	TT	CT	TT	CT	AC	AG	AG
981	TT	CT	CT	CT	CT	CT	AC	AG	AG
982	TT	CT	CT	CT	CT	TT	CC	AG	AA
983	CT	CT	CT	CT	CT	CT	AC	AG	AG
984	TT	CT	TT	CT	TT	CT	AC	AG	AG
985	TT	CT	TT	CT	TT	TT	CC	AG	GG
986	CT	CT	TT	CT	TT	TT	CC	AG	GG
987	TT	CT	CT	CT	CT	CT	AC	AG	AG
988	TT	CT	CT	CT	CT	CT	AC	AG	AG
989	CT	CT	CT	CT	CT	TT	CC	AA	GG
990	CT	CT	CT	CT	CT	CT	AC	AG	AG
991	CT	CT	CT	CT	CT	CC	AA	AG	AG
992	CC	CT	CT	CC	CT	CT	AC	AG	AG
993	CT	CT	CT	CT	CT	TT	CC	AG	GG
994	TT	CT	CT	CT	CT	CC	AA	AG	AA
995	CC	CC	TT	CC	TT	TT	CC	AG	AA
996	CC	CT	CT	CC	CT	CT	AC	AG	AG
997	CT	CT	CT	CT	CT	TT	CC	AG	AA
999	CT	CT	CT	CT	CT	TT	CC	AG	AA
1000	CT	CT	CT	CT	CT	CT	AC	AG	AG
1001	CT	CT	CT	CT	CT	CT	AC	AA	AG
1002	CT	CT	TT	CT	TT	TT	CC	AG	GG
1004	CT	CC	CT	CT	CT	CT	AC	AG	AG
1006	CT	CT	CT	CT	CT	TT	CC	AG	GG
1007	TT	CT	CT	CT	CT	CT	AA	AG	AG
1008	TT	CT	CT	CT	CT	CT	AC	AG	AG
1009	CC	CC	CT	CC	CT	CT	AC	AG	AG
1010	CC	CC	CT	CC	CT	TT	CC	AG	GG
1011	CT	CC	CT	CT	CT	CT	AC	AG	AG
1012	TT	CC	CT	CT	CT	CT	AC	AG	AG
1014	CT	CC	CT	CT	CT	TT	CC	AG	AA
1015	TT	CT	CT	CT	CT	CT	AC	AG	AG
1016	CC	CC	CT	CC	CT	TT	CC	AG	GG
1017	CT	CT	TT	CT	TT	TT	CC	AG	GG
1018	CC	CT	TT	CC	TT	CC	AA	AG	AG
1019	CT	CT	CT	CT	CT	TT	CC	AG	AA
1020	CT	CT	CT	CT	CT	CT	AC	AG	AG
1021	CT	CT	CT	CT	CT	CT	AC	AG	AG
1022	CC	CT	CT	CC	CT	TT	CC	AG	AA
1023	CT	CT	CT	CT	CT	CT	AC	AG	AG
1024	CC	CT	CT	CC	CT	CT	AC	AG	AG
1025	CC	CC	TT	CC	TT	TT	CC	AG	AA
1026	CT	CT	TT	CT	TT	TT	CC	AG	AA
1027	CT	CT	TT	CT	TT	CT	AC	AG	AA
1028	CT	CT	CT	CT	CT	CT	AC	AG	AA
1029	CT	CT	CT	CT	CT	CT	AC	AG	AG
1030	CC	CT	CT	CC	CT	CT	AC	AG	AG
1031	CC	CC	TT	CC	TT	CT	AC	AG	AA
1032	CC	CT	TT	CC	TT	CT	AC	AG	AG
1033	TT	TT	TT	CT	TT	CT	AC	AG	AG
1034	CT	TT	TT	CT	TT	CT	AC	AG	AG
1035	TT	CT	TT	CT	TT	CC	AA	AG	AA
1036	CT	CT	CT	CT	CT	CT	AC	AG	AG
1037	CC	CC	TT	CC	TT	TT	CC	GG	AA
1039	CT	CT	CT	CT	CT	CT	AC	AG	AG
1041	CC	CC	CT	CC	CT	CT	AC	AG	AG
1042	CC	CT	CT	CC	CT	CT	AC	AG	AG
1043	CT	CT	CT	CT	CT	TT	CC	AG	AA
1045	CC	CC	TT	CC	TT	TT	CC	GG	GG
1046	CC	CT	CT	CC	CT	TT	CC	AG	AG
1047	CC	CT	CT	CC	CT	CT	AC	AG	AG
1048	CC	CC	TT	CC	TT	TT	CC	GG	GG
1049	CT	CT	CT	CT	CT	TT	CC	AG	GG
1050	TT	CT	CT	CT	CT	CT	AC	AG	AG
1051	CT	CT	CT	CT	CT	CT	AC	AG	AG
1052	CC	TT	TT	CC	TT	TT	CC	AG	GG
1053	CC	CC	TT	CC	TT	TT	CC	GG	GG
1054	CT	CT	CT	CT	CT	CT	AC	AG	AG
1055	CT	CT	CT	CT	CT	TT	CC	AG	AA
1056	CT	CT	CT	CT	CT	CT	AC	AG	AG
1057	CT	CT	CT	CT	CT	CT	AC	AG	AG
1058	TT	CT	CT	CT	CT	CT	AC	AG	AG
1059	CC	CT	CT	CC	CT	CT	AC	AG	AG
1060	CT	CT	CT	CT	CT	CT	AC	AG	AG
1061	TT	CT	CT	CT	CT	TT	CC	AG	GG
1062	CT	CT	CT	CT	CT	CT	AC	AG	AG
1063	CT	CT	CT	CT	CT	CT	AA	AG	AG
1065	CT	CT	CT	CT	CT	CT	AC	AG	AG
1066	CC	CT	CT	CC	CT	CT	AC	AG	AA
1067	CT	CT	CT	CT	CT	TT	CC	AG	GG
1069	CT	CT	CT	CT	CT	CT	AC	AG	AA
1071	TT	CT	CT	CT	CT	CT	AC	AG	AG
1073	CT	CT	CT	CT	CT	CT	AC	AG	AA
1074	CC	CT	CT	CC	CT	CT	AC	AG	AG
1075	CC	CT	TT	CC	TT	CT	AC	GG	AG
1076	TT	CT	CT	CT	CT	CT	CC	AG	AG
1077	CC	CC	TT	CC	TT	CT	AC	GG	AG
1078	TT	CT	CT	CT	CT	CT	AC	AG	AG
1079	CC	CT	CT	CC	CT	CT	AC	AG	GG
1080	CC	CT	CT	CC	CT	CC	AA	AG	AG
1081	CT	CT	CT	CT	CT	CT	AC	AG	AG
1082	CT	CT	CT	CT	CT	CT	AC	AG	AG
1083	CT	CT	TT	CT	TT	TT	CC	AG	GG
1085	CT	CT	CT	CT	CT	CT	AC	AA	AA
1087	TT	CT	CT	CT	CT	TT	CC	AG	GG
1088	CC	CT	TT	CC	TT	TT	CC	AG	GG
1089	CT	CT	TT	CT	TT	TT	CC	AG	AG
1090	CT	CT	CT	CT	CT	CT	AC	AG	AA
1091	CT	CT	CT	CT	CT	CT	AC	AG	AA
1092	TT	CT	CT	CT	CT	CT	AC	AG	AG
1093	CT	CT	CT	CT	CT	CT	AC	AG	AG
1094	TT	CT	TT	CT	TT	CT	AC	AG	AA
1096	CT	CT	CT	CT	CT	CT	AC	AA	AA
1097	CT	CT	CT	CT	CT	CT	AC	AG	AG
1098	CT	CT	CT	CT	CT	CT	AC	AG	AG
1099	TT	CT	CT	CT	CT	TT	CC	AG	GG
1100	CT	CT	CT	CT	CT	CT	AC	AG	AG
1101	TT	CT	CT	CT	CT	CT	AA	AG	GG
1102	CT	CT	CT	CT	CT	CT	AA	AG	AG
1103	CT	CT	CT	CT	CT	CT	AA	AG	AA
1104	TT	CT	CT	CT	CT	CT	AA	AG	AG
1105	CT	CT	CT	CT	CT	CT	AC	AG	AG
1106	TT	CT	CT	CT	CT	CT	AC	AG	AG
1107	TT	CT	CT	CT	CT	TT	CC	AG	GG
1108	CC	CT	CT	CC	CT	TT	CC	AG	GG
1110	CC	CT	TT	CC	TT	CT	AC	AG	AG
1111	CT	CT	TT	CT	TT	CT	AC	AG	AG
1112	CT	CT	TT	CT	TT	TT	CC	AG	GG
1113	CC	CT	TT	CC	TT	CC	AA	GG	GG
1115	CT	CT	CT	CT	CT	TT	CC	AG	GG
1116	CT	CT	TT	CT	TT	TT	CC	AG	GG
1117	CT	CT	TT	CT	TT	CT	AC	AG	AA
1118	CT	CT	TT	CT	TT	CT	AC	AG	AA
1119	CT	CT	TT	CT	TT	CT	AC	AG	GG
1120	CT	CT	TT	CT	TT	TT	CC	AG	GG
1121	CT	CT	CT	CT	CT	CT	AC	AG	GG
1122	CT	CT	CT	CT	CT	CT	AC	AG	AG
1123	CC	CT	TT	CC	TT	CC	AA	AG	AG
1125	CC	CC	TT	CC	TT	TT	CC	GG	AA
1126	CT	CT	TT	CT	TT	CT	AC	AG	AG
1128	TT	CT	CT	CT	CT	TT	CC	AG	GG
1129	CT	CT	CT	CT	CT	CT	AC	AG	AG
1130	CT	CT	TT	CT	TT	CT	AC	AG	AG
1132	CT	CT	CT	CT	CT	CT	AC	AG	AG
1133	CT	CT	CT	CT	CT	CT	AC	GG	AG
1134	CC	CT	CT	CC	CT	CC	AA	AG	GG
1135	CT	CT	CT	CT	CT	CT	AC	AG	AG
1136	CT	CT	CT	CT	CT	CT	AC	AG	AG
1137	CT	CT	TT	CT	TT	TT	CC	AG	GG
1138	CT	CT	CT	CT	CT	TT	CC	AA	GG
1139	TT	CT	CT	CT	CT	CT	AC	AG	AG
1140	CT	CT	CT	CT	CT	TT	CC	GG	GG
1141	CC	CT	TT	CC	TT	CT	AC	AG	AG
1142	CT	CT	CT	CT	CT	TT	CC	AG	GG
1143	CT	CT	CT	CT	CT	CT	AC	AG	AG
1144	CT	CT	CT	CT	CT	TT	CC	AA	GG
1145	TT	CT	CT	CT	CT	CT	AC	AG	AG
1146	TT	CT	CT	CT	CT	CT	AC	AG	AG
1147	TT	CT	CT	CT	CT	CT	AC	AG	AG
1148	TT	CT	CT	CT	CT	CT	AC	AG	AG
1149	TT	CT	CT	CT	CT	CT	AC	AG	AA
1150	TT	CT	CT	CT	CT	TT	CC	AG	GG
1151	CT	CT	CT	CT	CT	CT	AC	AG	AG
1152	CT	CT	CT	CT	CT	TT	CC	AG	AA
1153	CT	CT	CT	CT	CT	CT	AC	AG	AG
1154	CC	CT	CT	CC	CT	TT	CC	AG	AG
1155	CC	CT	CT	CC	CT	TT	CC	AG	AA
1156	CT	CT	CT	CT	CT	CT	AC	AG	AG
1157	CT	CT	CT	CT	CC	CT	AC	AG	AG
1159	CC	CT	CT	CC	CT	TT	CC	AG	GG
1160	CT	CT	CT	CT	CT	TT	CC	AG	GG
1161	CT	CT	CT	CT	CT	TT	CC	AG	AA
1162	CT	CT	CT	CT	CT	TT	CC	AG	GG
1163	CT	CT	CT	CT	CT	TT	CC	AG	AA
1164	CT	CT	CT	CT	CT	CT	AC	AG	AG
1166	CT	CT	CT	CT	CT	CT	AC	AG	AG
1167	CC	CT	CT	CC	CC	TT	CC	AG	AA
1168	CT	CT	CT	CT	CT	TT	CC	AG	GG
1169	CT	CT	TT	CT	TT	TT	CC	GG	GG
1170	CT	CT	CT	CT	CT	CT	AC	AG	AG
1171	CT	CT	CT	CT	CT	CT	AC	AG	AG
1172	CC	CT	CT	CC	CT	TT	CC	AG	AA
1173	CT	CT	CT	CT	CT	CT	AC	AG	AG
1174	CT	CT	CT	CT	CT	CT	AC	AG	AG
1176	CT	CT	CT	CT	CT	TT	CC	AG	AA
1177	CT	CT	CT	CT	CC	TT	CC	AG	AA
1178	CC	CT	CT	CC	CT	CT	AC	AG	AG
1179	CT	TT	CT	CT	CT	TT	CC	AA	AA
1180	CT	CT	CT	CT	CT	CT	AC	AG	AG
1181	CT	CT	CT	CT	CT	CC	AA	AG	AG
1182	CT	CT	CT	CT	CT	TT	CC	AG	AA
1183	CT	CT	CT	CT	CT	CT	AC	AG	AG
1184	CC	CT	CT	CC	CT	CT	AC	AG	AG
1185	CC	CT	CT	CC	CT	CT	AC	AG	AG
1186	CT	CT	TT	CT	TT	TT	CC	GG	GG
1187	CC	CT	CT	CC	CT	CT	CC	AG	AG
1188	CC	CT	CT	CC	CT	TT	CC	AG	GG
1189	CT	CT	CT	CT	CT	CT	AC	AG	AG
1190	CT	CT	CT	CT	CT	TT	CC	AG	AA
1191	CT	CT	CT	CT	CT	TT	CC	AG	GG
1192	CC	CT	CT	CC	CT	CT	AC	AG	AG
1193	CC	CT	TT	CC	TT	CT	AC	AG	AG
1194	CT	CT	TT	CT	TT	TT	CC	AG	GG
1195	CC	CC	TT	CC	TT	CT	AC	AG	AG
1196	CT	CT	CT	CT	CT	CT	AC	AG	AG
1197	CT	CT	CT	CT	CT	TT	CC	AG	GG
1198	CT	CT	CT	CT	CT	CT	AC	AG	AG
1200	CT	CT	CT	CT	CT	CT	AC	AG	AG

## Sheet: GASA
number	GASA-SNP1	GASA-SNP2	GASA-SNP3	GASA-SNP4	GASA-SNP5	GASA-SNP6	GASA-SNP7	GASA-SNP8	GASA-SNP9	GASA-SNP10	GASA-SNP11	GASA-SNP12	GASA-SNP13	GASA-SNP14	GASA-SNP15	GASA-SNP16	GASA-SNP17	GASA-SNP18	GASA-SNP19	GASA-SNP20	GASA-SNP21
866	TT	CT	TT	AG	AC	AT	CT	AC	AC	CT	CT	AT	GT	CT	CT	AG	GT	AC	AT	CT	CT
867	TT	CT	TT	GG	AA	AT	TT	AC	AC	TT	CT	AT	GT	TT	CT	AG	GT	CC	AT	CT	CT
868	AT	CT	TT	AA	AA	AT	CC	AC	AC	CC	CC	AT	GT	TT	CT	AG	GT	AA	AT	CT	CT
869	TT	CT	CC	AA	AA	TT	TT	AC	CC	TT	CT	AT	TT	CC	CT	GG	TT	CC	TT	CT	TT
871	TT	CT	CC	GG	CC	TT	TT	AC	CC	TT	CC	AT	TT	TT	TT	GG	TT	CC	TT	CT	TT
872	AT	CC	TT	GG	CC	AT	TT	AC	AC	TT	CT	AT	GT	CC	CT	AG	GT	CC	AT	CT	CT
873	TT	CT	CC	GG	CC	TT	TT	CC	CC	TT	TT	TT	TT	TT	TT	GG	TT	CC	TT	CT	TT
874	TT	CC	CC	GG	CC	AA	TT	AC	AA	TT	CT	AT	GG	TT	CT	GG	GT	CC	AA	CT	CC
875	TT	CT	CC	AG	AC	TT	CT	AC	CC	CT	CT	AT	TT	CT	CT	GG	TT	AC	TT	CT	TT
876	TT	CT	CC	AG	AC	TT	CT	AC	CC	CT	CT	AT	TT	CT	CT	GG	TT	AC	TT	CT	TT
877	TT	CT	CC	GG	CC	TT	TT	AC	CC	TT	TT	AT	TT	TT	CT	GG	TT	CC	TT	CT	CT
878	TT	CT	CC	GG	CC	AA	CC	AC	CC	CC	CT	AT	TT	TT	CT	GG	GT	AC	TT	CT	CT
879	TT	CT	CC	AG	AC	TT	CC	AC	CC	CC	CT	AT	TT	CT	CT	GG	GT	AC	TT	CT	CT
880	AT	CT	TT	AG	AC	AT	CC	AC	AC	CC	TT	AT	GT	CT	CT	AG	GT	AC	AT	CT	CT
881	TT	CC	TT	GG	CC	AT	TT	AA	AC	TT	TT	AT	GT	TT	CT	AG	GT	CC	AT	CT	CT
882	TT	CC	TT	AG	AC	AT	CT	AC	AC	CT	CT	AT	GT	CT	CC	AG	GT	AC	AT	CT	CT
883	TT	CT	TT	AA	AA	AT	CC	AC	AC	CT	CT	AT	GT	CT	CT	AG	GT	AC	AT	CT	CT
884	TT	CT	CC	AG	AC	TT	CT	CC	CC	CT	TT	TT	TT	CT	TT	GG	TT	AC	TT	CT	TT
885	TT	CT	CC	AG	AC	TT	CT	AC	CC	CT	CT	AT	TT	CT	CT	GG	TT	AC	TT	TT	TT
886	TT	CT	CC	AG	AC	AA	CT	AC	CC	CT	CT	AT	TT	CT	CC	GG	TT	AC	TT	CT	TT
887	TT	CT	CC	GG	CC	TT	TT	CC	CC	TT	TT	TT	TT	TT	TT	GG	TT	CC	TT	CT	TT
888	TT	CT	TT	AG	AC	AT	CC	AC	AC	CT	CT	AT	GG	CT	CT	AG	GT	AA	AT	CT	TT
889	AT	CT	TT	AG	AC	AT	CT	AC	AC	CT	CT	AT	GT	CT	CT	AG	GT	AC	AT	CT	CT
890	TT	CT	CC	AG	AC	TT	CT	CC	CC	CT	TT	TT	TT	CT	TT	GG	TT	AC	TT	CT	TT
891	TT	CT	CC	AG	AC	TT	CC	AC	CC	CC	CT	AT	TT	CT	CT	GG	TT	AA	TT	CT	TT
892	AT	CT	TT	AG	AC	AT	CT	AC	AC	CT	CT	AT	GT	CT	CT	AG	GT	AC	AT	CT	CT
893	TT	CT	CC	GG	CC	TT	TT	AC	CC	TT	CT	AT	TT	TT	CT	GG	TT	CC	TT	TT	TT
894	TT	CC	CC	GG	CC	TT	TT	AC	CC	TT	CT	AA	TT	TT	CT	GG	TT	CC	TT	CT	TT
895	TT	CT	TT	GG	CC	AT	CC	AC	AC	CC	CT	AA	GT	TT	CT	AG	GT	AA	AT	CT	CT
896	TT	CT	CC	GG	CC	TT	TT	AC	CC	TT	CT	AA	TT	TT	CT	GG	TT	CC	TT	CT	TT
897	AT	CT	TT	AG	AC	AT	CT	AC	AC	CT	CT	AT	GT	CT	CT	AG	GT	AC	AT	CT	CT
898	TT	CT	TT	AG	AC	AT	CT	AC	AC	CT	CT	AT	GT	CT	CT	AG	GT	AC	AT	CT	CT
899	TT	CT	CC	GG	CC	TT	CC	CC	CC	CT	TT	TT	TT	TT	TT	GG	TT	AA	TT	CT	TT
900	TT	CT	CC	GG	CC	TT	CC	AC	CC	CT	CT	AT	TT	TT	CT	GG	TT	AC	TT	CT	TT
901	TT	CT	TT	AA	AA	AT	CC	AC	AC	CT	CT	AT	GT	TT	CT	AG	GT	AA	AT	CT	CT
902	AT	CT	TT	AG	AC	AT	CT	AC	AC	CT	CT	AT	GT	CT	CT	AG	GT	AC	AT	CT	CT
903	TT	CT	TT	AG	AC	AT	CC	AC	AC	CC	CT	AT	GT	CT	CT	AG	GT	AC	AT	CT	CT
906	TT	CC	TT	AG	AC	AT	CT	AC	AC	CT	CT	AT	GT	CT	CT	AG	GT	AC	AT	CT	CT
907	AT	CT	TT	AG	AC	AT	CT	AC	AC	CT	CT	AT	GT	CT	CT	AG	GT	AC	AT	CT	CT
909	AT	CC	TT	AG	AC	AT	CC	AC	AC	CT	CT	AT	GG	CT	CT	AG	GT	AC	AT	CT	CT
910	TT	CC	TT	AG	AC	AT	CT	AC	AC	CT	CT	AT	GT	CT	CT	AG	GT	AC	AT	CT	CT
911	AT	CT	TT	GG	CC	AT	TT	AC	AC	CT	CT	AT	GT	TT	CT	AG	GT	CC	AT	CT	CT
912	AT	CT	TT	AG	AC	AT	CT	AC	AC	CT	CT	AT	GT	CT	CT	AG	GT	AC	AT	CT	CT
913	AT	CC	CT	AG	AC	AT	CC	AC	AC	CT	CT	AT	GT	CT	CT	AG	GT	AA	AT	CT	CT
914	TT	CC	CT	AG	AC	AT	CT	AC	AC	CT	CT	AT	GT	CT	CT	AG	GT	AC	AT	CT	CT
915	TT	CC	CT	GG	CC	AT	TT	AC	AC	TT	CT	AT	GT	TT	CT	AG	GT	CC	AT	CT	CT
916	TT	CC	CT	GG	CC	AT	TT	AC	AC	TT	CT	AT	GT	TT	CT	AG	GT	CC	AT	TT	CT
917	TT	CT	CC	AG	AC	AT	CT	AC	AC	CT	CT	AT	GT	CT	CT	AG	GT	AC	AT	CT	CT
918	TT	CT	CT	GG	CC	AT	TT	AC	AC	TT	CT	AT	GT	TT	CT	AG	GT	CC	AT	CT	CT
919	TT	CC	CT	AG	AC	AT	CC	AC	AC	CT	CT	AT	GT	CT	CT	AG	GT	AA	AT	CT	CT
920	TT	CC	CT	AA	AA	AT	CC	AC	AC	CT	CT	AA	GT	CT	CT	AG	GT	AA	AT	CT	CT
921	AT	CT	CT	AG	AC	AT	CT	AC	AC	CT	CT	AT	GT	CT	CT	AG	GT	AC	AT	CT	CT
922	TT	CC	CT	GG	CC	AT	TT	AC	AC	CT	CT	AT	GT	TT	CT	AG	GT	CC	AT	CT	CT
923	TT	CC	CT	AG	AC	AT	CC	AC	AC	CT	CT	AT	GT	CT	CT	AG	GT	AA	AT	CT	CT
924	TT	CC	CT	AG	AC	AT	CC	AC	AC	CT	CT	AT	GT	CT	CT	AG	GT	AA	AT	CT	CT
925	TT	CC	CT	AG	AC	AT	CC	AC	AC	CT	CT	AT	GT	CT	CT	AG	GT	AA	AT	CT	CT
926	TT	CC	CT	GG	CC	AT	TT	AC	AC	TT	CT	AT	GT	TT	CT	AG	GT	CC	AT	CT	CT
927	TT	CC	CT	GG	CC	AT	TT	AC	AC	TT	CT	AT	GT	TT	CT	AG	GT	CC	AT	CT	CT
928	TT	CC	CT	AG	AC	AT	CC	AC	AC	CC	CT	AT	GT	CT	CT	AG	GT	AA	AT	CT	CT
929	AT	CT	CT	GG	CC	AT	TT	AC	AC	TT	CT	AT	GT	TT	CT	AG	GT	CC	AT	CT	CT
930	AT	CT	CT	AG	AC	AT	CT	AC	AC	CT	CT	AT	GT	CT	CT	AG	GT	AC	AT	CT	CT
931	TT	CC	CT	AG	AC	AT	CT	AC	AC	CT	CT	AT	GT	CT	CT	AG	GT	AC	AT	CT	CT
932	AT	CT	CT	AG	AC	AT	CT	AC	AC	CT	CT	AT	GT	CT	CT	AG	GT	AC	AT	CT	CT
933	TT	CC	CT	AG	AC	AT	CT	AC	AC	CT	CT	AT	GT	CT	CT	AG	GT	AC	AT	CT	CT
935	TT	CC	CT	AG	AC	AT	CT	AC	AC	CT	CT	AT	GT	CT	CT	AG	GT	AC	AT	CT	CT
937	TT	CC	CT	AG	AC	AT	CT	AC	AC	CT	CT	AT	GT	CT	CT	AG	GT	AA	AT	CT	CT
938	TT	CC	CT	AG	AC	AT	CT	AC	AC	CT	CC	AT	GT	CT	CT	AG	GT	AC	AA	CT	CT
939	AT	CT	CT	AG	AC	AA	CT	AC	AC	CT	TT	TT	GT	CT	CT	AG	GT	AC	AT	CT	CT
941	TT	CC	CT	AG	AC	AT	CT	AC	AC	CT	CT	AT	GT	CT	CT	AG	GT	AC	AT	CT	CT
942	TT	CC	CT	AG	AC	AT	CT	AC	AC	CT	CT	AT	GT	CT	CT	AG	GT	AC	AT	CT	CT
943	TT	CC	CT	AG	AC	AT	CT	AC	AC	CT	CT	AT	GT	CT	CT	AG	GT	AC	AA	CT	CT
945	TT	CC	CT	AA	AA	AT	TT	AC	AC	TT	CT	AT	GT	TT	CT	AG	GT	CC	AT	CT	CT
947	AT	CT	CC	AG	AC	AT	CT	AC	AC	CT	CT	AT	GT	CT	CT	AG	GT	AC	AT	CT	CT
949	TT	CC	CT	GG	CC	AT	CC	AC	AC	CT	CT	AT	GT	TT	CT	AG	GT	AA	AT	CT	CT
950	AT	CT	CT	GG	CC	AT	TT	AC	AC	CT	CT	AT	GT	TT	CT	AG	GT	CC	AT	CT	CT
952	AT	CC	CT	GG	CC	AT	TT	AC	AC	CT	CT	AT	GT	TT	CT	AG	GG	CC	AT	CT	CT
953	AT	CT	CT	AG	AC	AT	CT	AC	AC	CT	CT	AT	GT	CT	CT	AG	GG	AC	AT	CT	CT
954	TT	CC	CT	GG	CC	AT	TT	AC	AC	TT	CT	AT	GT	TT	CT	AG	GT	CC	AT	CT	CT
955	TT	CC	CT	AG	AC	AT	CT	AC	AC	CT	CT	AT	GT	CT	CT	AG	GT	AC	AT	CC	CT
956	TT	CC	CT	AA	AA	AT	TT	AC	AC	TT	CT	AA	GT	TT	CT	AG	GT	CC	AT	CC	CT
957	AT	CT	CT	GG	CC	AT	CC	AC	AC	CC	CT	AT	GT	TT	CT	AG	GT	AA	AT	CC	CT
958	AT	CT	CT	AA	AA	AT	CC	AC	AC	CC	CT	AT	GT	TT	CT	AG	GT	AA	AT	CT	CT
960	TT	CC	CT	AG	AC	AT	CT	AC	AC	CT	CT	AT	GT	CT	CT	AG	GG	AC	AT	CT	CT
961	AT	CC	TT	GG	CC	AT	TT	AC	AC	TT	CT	AT	GT	TT	CT	AG	GT	CC	AT	CT	CT
962	TT	CC	TT	AG	AC	AT	CT	AC	AC	CT	CT	AT	GT	CT	CT	AG	GT	AC	AT	CT	CT
963	TT	CC	TT	GG	AA	AT	TT	AC	AC	TT	CT	AT	GT	TT	CT	AG	GT	CC	AT	CT	CT
964	AT	CC	TT	AG	AC	AT	CT	AC	AC	CT	CT	AT	GT	CT	CT	AG	GT	AC	AT	CT	CC
965	TT	CT	TT	AG	AC	AT	CT	AC	AC	CT	CT	AT	GT	CT	CT	AG	GT	AA	AT	CT	CT
966	AT	CC	TT	GG	CC	AT	TT	AC	AC	TT	CT	AT	GT	TT	CT	AG	GT	CC	AT	TT	CT
967	AT	CC	TT	GG	CC	AT	CC	AC	AC	CC	CT	AT	GT	TT	CT	AG	GT	AA	AT	CT	CT
968	AT	CC	TT	AG	AC	AT	CT	AC	AC	CT	CT	AT	GT	CT	CT	AG	GT	AC	AT	CT	CT
969	AT	CT	TT	AG	AC	AT	CT	AC	AC	CT	CT	AT	GT	CT	CT	AG	GT	AC	AT	CT	CT
970	TT	CC	TT	GG	CC	AT	TT	AC	AC	TT	CT	AT	GT	TT	CT	GG	GT	CC	AT	TT	CT
971	TT	CC	TT	AG	AC	AT	CT	AC	AC	CT	CT	AT	GT	CT	CT	AG	GT	AC	AT	CT	CT
972	TT	CC	TT	AG	AC	AT	CT	AC	AC	CT	CT	AT	GT	CT	CT	AG	GT	AC	AT	CT	CT
973	TT	CC	TT	AG	AC	AT	CT	AC	AC	CT	CT	AT	GT	CT	CT	AG	GT	CC	AT	CT	CT
974	TT	CC	TT	GG	CC	AT	CC	AC	AC	CT	CT	AT	GT	TT	CT	AG	GT	AC	AT	CT	CT
975	TT	CC	TT	AG	AC	AT	CT	AC	AC	CT	CT	AT	GT	CT	CT	AG	GT	AC	AT	CT	CT
976	AT	CC	TT	GG	CC	AT	CC	AC	AC	CT	CT	AT	GT	TT	CT	AG	GT	AC	AT	CT	CT
977	TT	CC	TT	AG	AC	AT	CT	AC	AC	CT	CT	AT	GT	CT	CT	AG	GT	AC	AT	CT	CT
978	TT	CC	TT	GG	CC	AT	CC	AC	AC	CT	CT	AT	GT	TT	CT	GG	GT	AC	AT	CT	CT
979	AT	CT	TT	GG	CC	AT	TT	AC	AC	CT	CT	AT	GT	TT	CT	AG	GT	CC	AT	CT	CT
980	AT	CT	TT	AG	AC	AT	CT	AC	AC	CT	CT	AT	GT	CT	CT	AG	GT	AC	AT	CT	CT
981	TT	CC	TT	AG	AC	AT	CT	AC	AC	CT	CT	AA	GT	CT	CT	AG	GT	AC	AT	CT	CT
982	AT	CT	TT	GG	CC	AT	CC	CC	AC	CC	TT	TT	GT	TT	TT	AG	GT	AC	AT	CT	CT
983	AT	CT	TT	AG	AC	AT	CT	AC	AC	CT	CT	AT	GT	CT	CT	AG	GT	AC	AT	CT	CT
984	AT	CT	TT	AG	AC	AT	CT	AC	AC	CT	CT	AT	GT	CT	CT	AG	GG	AC	AT	CT	CT
985	AT	CT	TT	GG	CC	AT	TT	AC	AC	TT	CT	AT	GT	TT	CT	AG	GT	CC	AT	CT	CT
986	TT	CC	TT	GG	CC	AT	CT	AC	AC	TT	CT	AT	GT	TT	CT	AG	GT	CC	AT	CT	CT
987	AT	CT	TT	AG	AC	AT	CT	AC	AC	CT	CT	AT	GT	CT	CT	AG	GT	AC	AT	CT	CT
988	TT	CC	CC	AG	AC	AT	CT	AC	AC	CT	CC	AT	GT	CT	CT	AG	GT	AC	AT	CT	CT
989	AT	CT	TT	GG	CC	AA	TT	AC	AC	TT	CC	AT	GT	TT	CT	AG	GT	CC	AT	CT	CT
990	AT	CT	TT	AG	AC	AT	CT	AC	AC	CT	CT	AT	GT	CT	CT	AG	GT	AC	AT	CT	CT
991	AT	CT	TT	AA	AA	AT	CT	AC	AC	CT	CT	AT	GT	CT	CT	AG	GT	AC	AT	CT	CT
992	AT	CT	TT	AG	AC	AT	CT	AC	AC	CT	CC	AT	GT	CT	CT	AG	GT	AC	AT	CT	CT
993	AT	CT	CC	GG	CC	AT	TT	AC	AC	TT	CT	AT	GT	TT	CT	AG	GT	CC	AT	CT	CT
994	TT	CC	CC	AA	AA	AT	CC	AC	AC	CC	CT	AA	GT	TT	CT	AG	GT	AA	AT	CT	CT
995	TT	CT	TT	GG	CC	AT	CC	AC	AC	CC	TT	AA	GT	TT	CT	AG	GT	AA	AT	CT	CT
996	AT	CT	TT	AG	AC	AT	CT	AC	AC	CT	CT	AT	GT	CT	CT	AG	GT	AC	AT	CT	CT
997	AT	CT	TT	GG	CC	AT	CC	AC	AC	CC	CT	AT	GT	TT	CT	AG	GT	AA	AT	CT	CT
999	AT	CT	TT	GG	CC	AT	CC	AC	AC	CT	CT	AT	GT	TT	CT	AG	GT	AA	AT	CT	CC
1000	AT	CT	TT	AG	AC	AT	CT	AC	AC	CT	CT	AT	GT	CT	CT	AG	GT	AC	AT	CT	CT
1001	TT	CC	TT	AG	AC	AA	CT	AC	AC	CT	CT	AT	GT	CT	CT	AG	GT	AC	AT	CT	CT
1002	TT	CC	TT	GG	CC	AT	TT	AC	AC	CT	CT	AT	TT	TT	CT	AG	GT	CC	AT	CT	CT
1004	TT	CC	TT	AG	AC	AT	CT	AC	AC	CT	CT	AT	GT	CT	CT	AG	GT	AC	AT	CT	CT
1006	AT	CT	TT	GG	CC	AA	CT	AC	AC	TT	CT	AA	GT	TT	CT	AG	GT	CC	AT	CT	CT
1007	TT	CC	CC	AG	AA	AT	CT	AC	AC	CT	CT	AT	TT	CT	CT	AG	TT	AC	AT	CT	CT
1008	TT	CC	TT	AG	AC	AT	CT	AC	AC	CT	CT	AT	GT	CT	CT	AG	GT	CC	AT	CT	CT
1009	AT	CT	CT	AG	AC	AT	CT	AC	AC	CT	CT	AT	GT	CT	CT	AG	GT	AC	AT	CT	CT
1010	AT	CT	CT	GG	CC	AT	TT	AC	AC	TT	CT	AT	GT	TT	CT	AG	GT	CC	AT	CT	CT
1011	TT	CC	CT	AG	AC	AT	CT	AC	AC	CT	CT	AT	GT	CT	CT	AG	GT	AC	AT	CT	CT
1012	AT	CT	CT	AG	AC	AT	CT	AC	AC	CT	CT	AT	GT	CT	CT	AG	GT	AC	AT	CT	CT
1014	AT	CT	CT	GG	CC	AT	CC	AA	AC	CC	CT	AT	GT	TT	CT	AG	GT	AA	AT	CT	CT
1015	TT	CC	CT	AG	AC	AT	CT	AC	AC	CT	TT	AT	GT	CT	CT	AG	GT	AC	AT	CT	CC
1016	AT	CC	CT	GG	CC	AT	TT	AC	AC	TT	CT	AT	GT	TT	CT	AG	GT	CC	AT	CT	CT
1017	AT	CT	CT	GG	CC	AT	TT	AC	AC	TT	CT	AT	GG	TT	CT	AG	GT	CC	AT	CT	CT
1018	AT	CC	CT	AA	AA	AT	CT	AC	AC	CT	CT	AT	GT	CT	CT	AG	GT	AC	AT	CT	CT
1019	AT	CT	CT	GG	CC	AT	CC	AC	AC	CC	CT	AT	GT	TT	CT	AG	GT	AA	AT	CT	CT
1020	AT	CT	CT	AG	AC	AT	CT	AC	AC	CT	CT	AT	GT	CT	CT	AG	GT	AC	AT	CT	CT
1021	TT	CC	CT	AG	AC	AT	CT	AC	AC	CT	CT	AT	GG	CT	CT	AG	GT	AC	AT	CT	CT
1022	TT	CC	CT	GG	CC	AT	CC	AC	AC	CC	CT	AT	GT	TT	CT	AG	GT	AA	AT	CT	CT
1023	AT	CT	CT	AG	AC	AT	CT	AC	AC	CT	CT	AT	GT	CT	CT	AG	GT	AC	AT	CT	CT
1024	TT	CC	TT	AG	AC	AT	CT	AC	AC	CT	CT	AT	GT	CT	CT	AG	GT	AC	AT	CT	CT
1025	TT	CT	CT	GG	CC	AT	CC	AC	AC	TT	CT	AT	GT	TT	CT	AG	GT	AA	AT	CT	CT
1026	TT	CC	CT	GG	CC	AT	CC	AC	CC	TT	CT	AT	GT	TT	CT	AG	GT	AC	AT	CT	CT
1027	AT	CT	CT	AG	AC	AT	CC	AC	AC	TT	CT	AT	GT	CT	TT	AG	GT	AC	AT	CT	CT
1028	AT	CT	CT	AG	AC	AT	CC	AA	AC	CC	CT	AT	GT	CT	CT	AG	GT	AA	AT	CT	CT
1029	TT	CC	CT	AG	AC	AT	CT	AC	AC	CT	CT	AT	GT	CT	CT	AG	GT	AC	AT	CT	CT
1030	AT	CC	CT	AG	AC	AT	CT	AC	AC	CT	CT	AT	GT	CT	CT	AG	GT	AC	AT	CT	CT
1031	TT	CC	CT	AG	AC	AT	CC	AC	AC	CC	CT	AT	GT	CT	CT	AG	GT	AA	AT	CT	CT
1032	AT	CT	CT	AG	AC	AT	CT	AA	AC	CT	CT	AT	GT	CT	CT	AG	GT	AC	AT	TT	CT
1033	AT	CT	CT	AG	AC	AT	CT	AA	AC	CC	CT	AT	GT	CT	CT	AG	GT	AC	AT	CT	CT
1034	AT	CT	CT	AG	AC	AT	CT	AA	AC	CT	TT	AT	GT	CT	CT	AG	GT	AC	AT	CT	CT
1035	AT	CC	CT	AA	AA	AT	CC	AC	AC	CC	CT	AT	GT	CC	CT	AG	GT	CC	AT	CT	CT
1036	AT	CT	CT	AG	AC	AT	CT	AC	AC	CT	CT	TT	GT	CT	CT	AG	GT	AC	AA	CT	CT
1037	TT	CT	CC	GG	CC	TT	CC	AC	CC	CC	CT	AT	TT	TT	CT	GG	TT	CC	TT	CT	TT
1039	AT	CC	CT	AG	AC	AT	CT	AC	AC	CT	CT	AT	GT	CT	CT	AG	GT	AC	AT	CT	CT
1041	TT	CC	CT	AG	AC	AT	TT	AC	AC	CT	CT	AT	GT	CT	CT	AG	GT	AC	AT	CT	CT
1042	AT	CC	CT	AG	AC	AT	CT	AC	AC	CT	CT	AT	GG	CT	CT	AG	GT	AC	AT	CT	CT
1043	AT	CT	CT	GG	CC	AT	CC	AC	AC	CT	CT	AT	GT	TT	CT	AG	GT	AC	AT	CT	CT
1045	TT	CT	CC	GG	CC	TT	TT	CC	CC	CT	TT	TT	TT	TT	TT	GG	TT	CC	TT	TT	TT
1046	TT	CC	CT	GG	CC	AT	CT	AC	AC	CT	CT	AT	GT	TT	CT	AG	GT	CC	AT	CT	CT
1047	AT	CT	CT	AG	AC	AT	CT	AC	AC	CT	CT	AT	GT	CT	CT	AG	GT	AC	AA	CT	CT
1048	TT	CT	CC	GG	CC	TT	TT	AC	CC	TT	CT	AT	TT	TT	CT	GG	TT	CC	TT	TT	TT
1049	AT	CC	CT	GG	CC	AT	TT	AC	AC	TT	CT	AT	GT	TT	CT	AG	GT	CC	AT	CT	CT
1050	AT	CT	CT	AG	AC	AT	CT	AC	AC	CT	CT	AT	GT	CT	CT	AG	GT	AC	AT	CT	CT
1051	AT	CT	CT	AG	AC	AT	CT	AC	AC	CT	CT	AT	GT	CT	CT	AG	TT	AC	AT	CT	CT
1052	TT	CC	CT	GG	CC	AT	TT	AC	AC	TT	CT	AT	GT	TT	CT	AG	GG	CC	AT	CT	CT
1053	TT	CT	CC	GG	CC	TT	TT	CC	CC	CT	TT	TT	TT	TT	TT	GG	TT	CC	TT	TT	TT
1054	AT	CC	CT	AG	AC	AT	CT	AC	AC	CT	CT	AT	GT	CT	CT	AG	GT	AC	AT	CT	CT
1055	AT	CT	CT	GG	CC	AT	CC	AC	AC	CC	CT	AT	GT	TT	CT	AG	GT	AA	AT	CT	CT
1056	AT	CT	CT	AG	AC	AT	CT	AC	AC	CT	CT	AT	GT	CT	CT	AG	GT	AC	AT	CT	CT
1057	TT	CC	CT	AG	AC	AT	CT	AC	AC	CT	CC	AT	GT	CT	CT	AG	GT	AC	AT	CT	CT
1058	AT	CT	CT	AG	AC	AT	CT	AC	AC	CT	CT	AA	GT	CT	CT	AG	GT	AC	AT	CT	CT
1059	TT	CC	CT	AG	AC	AT	CT	AC	AC	CT	CT	AT	GT	CT	CT	AG	TT	AC	AT	CT	CT
1060	AT	CT	CT	AG	AC	AT	CT	AC	AC	CT	CT	AT	GT	CT	CT	AG	GT	AC	AT	CT	CT
1061	AT	CC	CT	GG	CC	AT	TT	AC	AC	TT	TT	TT	GT	TT	CT	AG	GT	CC	AT	CT	CT
1062	TT	CC	CC	AG	AC	AT	CT	AC	AC	CT	CT	AT	GT	CT	CT	AG	GT	AC	AT	CT	CT
1063	TT	CC	CT	AG	AA	AT	CT	AC	AC	CT	CT	AT	GT	CT	CT	AG	GT	AC	AT	CT	CT
1065	AT	CT	CC	AG	AC	AT	CT	AC	AC	CT	CT	AT	GT	CT	CT	AG	GT	AC	AT	CT	CT
1066	AT	CC	CT	AG	AC	AT	CC	AC	AC	CC	CT	AT	GT	CT	CT	AG	GT	AA	AT	CT	CT
1067	AT	CT	CT	GG	CC	AT	TT	AA	AC	TT	CT	AT	GT	TT	CT	AG	GT	CC	AT	CT	CT
1069	TT	CC	CT	AG	AC	AT	CC	AC	AC	CC	CT	AT	GT	CT	CT	AG	GT	AA	AT	CT	CT
1071	AT	CT	CT	AG	AC	AT	CT	AC	AC	TT	CT	AT	GT	CT	CT	AG	GT	AC	AT	CT	CT
1073	TT	CC	CT	AG	AC	AT	CC	AC	AC	CT	CT	AT	GT	CT	CT	AG	GT	AC	AT	CT	CT
1074	TT	CC	CT	AG	AC	AT	CT	AC	CC	CT	CT	AT	GT	CT	CT	AG	GT	AC	AT	CT	CT
1075	TT	CT	CC	AG	AC	TT	CT	AC	CC	CT	CT	AT	TT	CT	CT	GG	TT	AC	TT	TT	TT
1076	AT	CT	CT	AG	CC	AT	CT	AC	AC	CT	CT	AT	GT	CT	CT	AG	GT	AC	AT	CC	CT
1077	TT	CT	CC	AG	AC	TT	CT	CC	CC	CT	TT	AA	TT	CT	TT	GG	TT	AC	TT	TT	TT
1078	TT	CC	CT	AG	AC	AT	CT	AC	AC	CT	CT	AT	GT	CT	CT	AG	GT	AC	AT	CT	CT
1079	AT	CT	CT	AG	AC	AT	TT	AC	AC	CT	CT	AT	GT	CT	CT	AG	GT	CC	AA	CT	CT
1080	AT	CT	CT	AA	AA	AT	CT	AC	CC	CT	CC	AA	GT	CC	CT	AG	GT	AC	AT	CT	CT
1081	AT	CT	CT	AG	AC	AT	CT	AC	AC	CT	CT	AT	GT	CT	CT	AG	GT	AC	AT	CT	CT
1082	TT	CC	CT	AG	AC	AT	CT	AC	AC	CT	CT	AT	GT	CT	CT	AG	GT	AC	AT	CT	TT
1083	AT	CT	CT	GG	CC	AT	TT	AC	AC	TT	CT	AT	GT	TT	CT	AG	GT	CC	AT	CT	CT
1085	TT	CC	CT	AG	AC	AA	CC	AC	AC	CC	CT	AT	GT	CT	CT	AG	GT	AA	AT	CC	CT
1087	TT	CC	CT	GG	CC	AT	TT	AC	AC	TT	CT	AT	GT	TT	CT	AG	GT	CC	AT	CT	CT
1088	AT	CC	CT	GG	CC	AT	TT	AC	AC	TT	CT	AT	GT	TT	TT	AG	GT	CC	AT	CT	CT
1089	TT	CC	CT	GG	CC	AT	CT	AC	AA	CT	CT	AT	GT	CT	CT	AG	GT	AC	AT	CT	CT
1090	AT	CT	CT	AG	AC	AT	CC	AC	AC	CC	CT	AT	GT	CT	CT	AG	GT	AC	AT	CT	CT
1091	TT	CC	CT	AG	AC	AT	CC	AC	CC	CC	CT	AT	GT	CT	CT	AG	GT	AC	AT	CT	CT
1092	TT	CC	CT	AG	AC	AT	CT	AC	AC	CT	CT	AT	GT	CT	CT	AG	GT	AC	AT	CT	CT
1093	TT	CC	CT	AG	AC	AT	CT	AC	AC	CT	CT	AT	GT	CT	CT	GG	GT	AC	AT	CT	CT
1094	TT	CC	CT	AG	AC	AT	CC	AC	AC	CC	CT	TT	GT	CT	CT	AG	GT	AC	AT	CT	CT
1096	AT	CT	CT	AG	AC	AA	CC	AC	AC	CC	CT	AT	GT	CT	CT	AG	GT	AC	AT	TT	CT
1097	AT	CT	CT	AG	AC	AT	CT	AC	AC	CT	CT	AT	GT	CT	CT	AG	GT	AC	AT	CT	CT
1098	TT	CC	CT	AG	AC	AT	CT	AC	AC	CT	CT	AT	GT	CT	CT	AG	GT	AC	AT	CT	CT
1099	TT	CC	CT	GG	CC	AT	TT	AC	AC	TT	CT	AT	GT	TT	CT	AG	GT	CC	AT	CT	CT
1100	TT	CC	CT	AG	AC	AT	CT	AC	AC	TT	CT	AT	GT	CT	CT	AG	GT	AC	AT	CT	CT
1101	TT	CC	CT	AG	AA	AT	TT	AC	AC	CT	CT	AT	GT	CT	CT	AG	GT	AC	AT	CT	CT
1102	AT	CT	CT	AG	AA	AT	CT	AC	AC	CT	CT	AT	GT	CT	CT	AG	GT	AC	AT	CT	CT
1103	AT	CT	CT	AG	AA	AT	CC	AC	AC	CT	CT	AT	GT	CT	CT	GG	GT	AA	AT	CT	CT
1104	AT	CC	CT	AG	AA	AT	CT	AC	AC	CT	CT	AT	GT	CT	CT	AG	GT	AC	AT	CT	CT
1105	AT	CC	CT	AG	AC	AT	CT	AC	AC	TT	CT	AT	GT	CT	CT	AG	GT	AC	AT	CT	CT
1106	TT	CC	CT	AG	AC	AT	CT	AC	AC	CT	CT	AT	GT	CT	CT	AG	GT	AC	AT	CT	CT
1107	AT	CT	CC	GG	CC	AT	TT	AC	AC	TT	CT	AT	GT	TT	CT	AG	GT	CC	AT	CT	CT
1108	AT	CC	CC	GG	CC	AT	TT	AC	AC	TT	CT	AT	GT	TT	CT	AG	GT	CC	AT	CT	CT
1110	TT	CT	CC	AG	AC	AT	CT	AC	AC	CT	CT	AT	GT	CT	CT	AG	GT	AC	AT	CT	CT
1111	TT	CC	CC	AG	AC	AT	CT	AC	AC	CT	CT	AT	GT	CT	CT	AG	GT	AC	AT	CT	CT
1112	AT	CC	CC	GG	CC	AT	TT	AC	AC	TT	CT	AT	GT	TT	CT	AG	GT	CC	AT	CC	CT
1113	TT	CT	CT	AA	AA	TT	TT	AA	CC	TT	CT	AA	TT	TT	CC	GG	TT	CC	TT	TT	TT
1115	TT	CC	CT	GG	CC	AT	TT	AA	AC	TT	TT	AA	TT	TT	CC	AG	GT	CC	AT	CT	CT
1116	AT	CT	CT	GG	CC	AT	TT	AA	AC	TT	CT	AA	GT	TT	CC	AG	GT	CC	AT	CT	CT
1117	AT	CT	CT	AG	AC	AT	CC	AC	AC	CC	CT	AT	GT	CT	CT	GG	GT	AC	AT	CT	CT
1118	AT	CC	TT	AG	AC	AT	CC	AC	CC	CC	CT	AT	GT	CT	CT	AG	GT	AC	AT	CT	CT
1119	AT	CC	TT	AG	AC	AT	TT	AC	AC	TT	CT	AT	GT	CT	CT	AG	GT	CC	AT	CT	CT
1120	TT	CC	TT	GG	CC	AT	TT	AC	AC	TT	CT	AT	GT	TT	CT	AG	GT	CC	AT	CT	CT
1121	AT	CT	CT	AG	AC	AT	TT	AC	AC	TT	CT	AT	GT	CT	TT	GG	GT	CC	AT	CT	CT
1122	TT	CC	CT	AG	AC	AT	CT	AC	AC	CT	CT	AT	GT	CT	CT	AG	GT	AC	AT	CT	CT
1123	TT	CC	CC	AA	AA	AT	CT	AC	AC	CT	CT	AT	GT	CT	CT	AG	GT	AC	AT	CT	CT
1125	TT	CT	CC	GG	CC	TT	CC	CC	CC	CC	TT	TT	TT	TT	TT	GG	TT	AA	TT	TT	TT
1126	AT	CT	CT	AG	AC	AT	CT	AC	AC	CT	CT	AT	GT	CT	CT	AG	GT	AC	AT	CT	CT
1128	AT	CT	CT	GG	CC	AT	TT	AC	AC	TT	CT	AT	GT	TT	CT	AG	GT	CC	AT	CT	CT
1129	AT	CT	CT	AG	AC	AT	CT	AC	AC	CT	CT	AT	GT	CT	CT	AG	GT	AA	AT	CT	CT
1130	AT	CT	CT	AG	AC	AT	CT	AC	AC	CT	CT	AT	GT	CT	CT	AG	GT	AC	AT	CT	CC
1132	AT	CT	CT	AG	AC	AT	CT	AC	AC	CT	CT	AT	GT	CT	CT	AG	GT	AC	AT	CT	CT
1133	AT	CT	CT	AG	AC	TT	CT	AC	AC	CT	CT	AT	GT	CT	CT	AG	GT	AC	AT	CT	CT
1134	TT	CC	CT	AA	AA	AT	TT	CC	AC	TT	CT	AT	GT	CC	CT	AG	GT	CC	AT	CT	CT
1135	TT	CC	CT	AG	AC	AT	CT	AC	AC	CT	CT	AT	GT	CT	CT	AG	GT	AC	AT	CT	CC
1136	AT	CT	CT	AG	AC	AT	CT	AC	AC	CT	CT	AT	GT	CT	CT	AG	GT	AC	AT	CT	CT
1137	AT	CT	CT	GG	CC	AT	TT	AC	AC	TT	CT	AT	GT	TT	CT	AG	GT	CC	AT	TT	CT
1138	AT	CT	CT	GG	CC	AA	TT	CC	AC	TT	CT	AT	GT	TT	CT	AG	GT	CC	AT	CT	CT
1139	TT	CC	CT	AG	AC	AT	CT	AC	AC	CT	CT	AT	GT	CT	CT	AG	GT	AC	AT	CT	CT
1140	TT	CC	CT	GG	CC	TT	TT	AC	AC	CC	CT	AT	GT	CT	CT	AG	GT	AA	AT	CT	CT
1141	AT	CC	CT	AG	AC	AT	CT	AC	CC	CT	CT	AT	GT	CT	CT	AG	GT	AC	AT	CT	CT
1142	AT	CT	CT	GG	CC	AT	TT	AC	AC	TT	CT	AT	GT	TT	CT	AG	GT	CC	AT	CT	CT
1143	AT	CT	CT	AG	AC	AT	CT	AC	AC	CT	CT	AT	GT	CT	CT	AG	GT	AC	AT	CT	CT
1144	TT	CC	CT	GG	CC	AA	TT	AC	AC	TT	CT	AT	GT	TT	CT	AG	GT	CC	AT	CT	CT
1145	AT	CT	CT	AG	AC	AT	CT	AC	AC	CT	CC	AT	GT	CT	CT	AG	GT	AC	AT	CT	CT
1146	AT	CT	CT	AG	AC	AT	CT	AA	AC	CT	TT	AT	GT	CT	CT	AG	GT	AC	AT	CT	CT
1147	AT	CT	CC	AG	AC	AT	CT	AC	AC	CT	CT	AT	GT	CT	CT	AG	GT	AC	AT	CT	CT
1148	TT	CC	CT	AG	AC	AT	CT	AC	AC	CT	CT	AT	GT	CT	CT	AG	GT	AC	AT	CT	CT
1149	AT	CT	CT	AG	AC	AT	CC	AC	AC	CT	CT	AT	GT	CT	CT	AG	GT	AC	AT	CT	CT
1150	TT	CC	CT	GG	CC	AT	TT	AC	AC	TT	CT	AT	GT	TT	CT	AG	GT	CC	AT	CT	CT
1151	AT	CT	CT	AG	AC	AT	CT	AC	AC	CT	CT	AT	GT	CT	CT	AG	GT	AC	AT	CT	CC
1152	AT	CT	CT	GG	CC	AT	CC	AC	CC	CT	CT	AT	GT	TT	CT	AG	GT	AC	AT	CT	CT
1153	TT	CC	CT	AG	AC	AT	CT	AC	AC	CT	CT	AT	GT	CT	CT	AG	GT	AC	AT	CT	CT
1154	TT	CC	CT	GG	CC	AT	CT	AC	AC	CT	CT	AT	GT	TT	CT	AG	GT	AC	AT	CT	CT
1155	AT	CT	CT	GG	CC	AT	CC	AC	CC	CT	CT	AT	GT	TT	CT	AG	GT	AC	AT	CT	CT
1156	TT	CC	CT	AG	AC	AT	CT	AC	AC	CT	CC	AT	GT	CT	CT	AG	GT	AC	AT	CT	CT
1157	AT	CT	CT	AG	AC	AT	CT	AC	AC	CT	CT	AT	GT	CT	CT	AG	GT	AC	AT	CT	CT
1159	AT	CT	CT	GG	CC	AT	TT	AC	AC	TT	CT	AT	GT	TT	CT	AG	GT	CC	AT	CT	CT
1160	TT	CC	CT	GG	CC	AT	TT	AA	AC	TT	CT	AT	GT	TT	CT	AG	GT	CC	AT	CT	CT
1161	AT	CC	CT	GG	CC	AT	CC	AC	AC	TT	CT	AT	GT	TT	CT	AG	GT	AA	AT	CT	CT
1162	AT	CC	CT	GG	CC	AT	TT	AC	AC	TT	CT	AT	GT	TT	CT	AG	GT	CC	AT	CT	CT
1163	AT	CT	CT	GG	CC	AT	CC	AC	AC	CT	CT	TT	GT	TT	CT	AG	GT	AA	AT	CT	CT
1164	AT	CT	CT	AG	AC	AT	CT	AA	AC	CT	CT	AT	GT	CT	CT	GG	GT	AC	AT	CT	CT
1166	AT	CT	CT	AG	AC	AT	CT	AC	AC	CT	CT	AT	GT	CT	CT	AG	GT	AC	AT	CT	CT
1167	TT	CC	CT	GG	CC	AT	CC	AC	AC	CT	CT	AT	GT	TT	CT	AG	GT	AA	AT	CT	CT
1168	AT	CT	CT	GG	CC	AT	TT	AC	AC	CT	CC	AT	GT	TT	CT	AG	GT	CC	AT	CT	CT
1169	TT	CT	CC	GG	CC	TT	TT	AC	CC	CT	CT	AT	TT	TT	CT	GG	TT	CC	TT	TT	TT
1170	TT	CC	CT	AG	AC	AT	CT	AC	AC	CT	CT	AT	GT	CT	CT	AG	GT	AC	AT	CT	CT
1171	AT	CT	CT	AG	AC	AT	CT	AC	AC	CT	CC	AT	GT	CT	CT	AG	GT	AC	AT	CT	CT
1172	AT	CC	CT	GG	CC	AT	CC	AC	AC	CT	CT	AT	GT	TT	CT	AG	GT	AA	AT	CT	CT
1173	AT	CT	CT	AG	AC	AT	CT	AC	AC	CT	CT	AT	GT	CT	CT	AG	GT	AC	AT	CT	CT
1174	AT	CT	CT	AG	AC	AT	CT	AC	AC	CT	CT	AT	GT	CT	CT	AG	GT	AC	AT	CT	CT
1176	AT	CT	CT	GG	CC	AT	CC	AC	AC	CT	CT	AT	GT	TT	CT	AG	GT	AC	AT	CT	CT
1177	AT	CC	CT	GG	CC	AT	CC	AC	AA	CT	CT	AT	GG	TT	CT	GG	GG	AC	TT	TT	CC
1178	AT	CC	CT	AG	AC	AT	CT	AC	AC	CT	CT	AT	GT	CT	CT	GG	GT	AC	AT	CT	CT
1179	AT	CT	CT	GG	CC	AA	CC	AC	AC	CC	CT	AT	GT	TT	CT	AG	GT	AC	AT	CT	CT
1180	TT	CC	CT	AG	AC	AT	CT	AC	AC	CT	CT	AT	GT	CT	CT	AG	GT	AC	AT	CT	CT
1181	TT	CC	CT	AA	AA	AT	CT	AC	AC	CT	CT	AT	GT	CT	CT	AG	GT	AC	AT	CT	CT
1182	AT	CT	CT	GG	CC	AT	CC	AC	AC	CC	CT	AT	GT	TT	CT	AG	GT	AC	AT	CT	CT
1183	AT	CT	CT	AG	AC	AT	CT	AC	AC	CT	CT	AT	GT	CT	CT	AG	GT	AC	AT	CT	CT
1184	TT	CC	CT	AG	AC	AT	CT	AC	AC	CT	CT	AT	GT	CT	CT	AG	GT	AC	AT	CT	CT
1185	AT	CT	CT	AG	AC	AT	CT	AC	AC	CT	CT	AT	GT	CT	CT	AG	GT	AC	AT	CT	CT
1186	TT	CT	CC	GG	CC	TT	TT	AC	CC	CT	CT	AT	TT	TT	CT	GG	TT	CC	TT	TT	TT
1187	TT	CC	CT	AG	CC	AT	CT	AC	AC	CT	CC	AT	GG	CT	CT	AG	GT	AC	AT	CT	CT
1188	TT	CC	CT	GG	CC	AT	TT	AC	AC	CT	CC	AT	GT	TT	CT	AG	GT	CC	AT	CT	CT
1189	TT	CC	CT	AG	AC	AT	CT	AC	AC	CT	CT	AT	GT	CT	CT	AG	GT	AC	AT	CT	CT
1190	TT	CC	CT	GG	CC	AT	CC	AC	AC	CT	CT	AT	GT	TT	CT	AG	GT	AA	AT	CT	CT
1191	TT	CC	CT	GG	CC	AT	TT	AC	AC	CT	CT	AT	GT	TT	CT	AG	GT	CC	AT	CT	CT
1192	AT	CT	CT	AG	AC	AT	CT	AC	AC	CT	CT	AT	GT	CT	CT	AG	GT	AC	AT	CT	CT
1193	TT	CC	CT	AG	AC	AT	CT	AC	AC	CT	CT	AT	GT	CT	CT	GG	GT	AC	AT	CT	CT
1194	TT	CC	CT	GG	CC	AT	TT	AC	AC	CT	CT	AA	GT	TT	CT	AG	GT	CC	AT	CT	CT
1195	TT	CT	CT	AG	AC	AT	CT	AC	AC	CT	CT	AT	GT	CT	CT	AG	GT	AC	AT	CT	CT
1196	TT	CC	CT	AG	AC	AT	CT	AC	AC	CT	CT	AT	GT	CT	CT	AG	GT	AC	AA	CT	CT
1197	AT	CT	CT	GG	CC	AT	TT	AC	AC	TT	CT	AT	GT	TT	CT	AG	GT	CC	AT	CT	CC
1198	AT	CT	CT	AG	AC	AT	CT	AC	AA	CT	CT	AT	GG	CT	CT	GG	GG	AC	AA	CC	CC
1200	AT	CT	CT	AG	AC	AT	CT	AC	AC	CT	CT	AT	GT	CT	CT	AG	GT	AC	AT	CT	CT

## Sheet: SAUR
number	SAUR-SNP1	SAUR-SNP2	SAUR-SNP3	SAUR-SNP4	SAUR-SNP5
866	CC	AT	CT	AA	GC
867	CC	AT	CT	GG	GC
868	CC	AT	CT	AA	GG
869	CT	AT	TT	GG	GG
871	CT	AA	TT	GG	GC
872	CC	AT	CT	GG	GC
873	CT	AA	TT	GG	CC
874	CT	TT	CT	GG	GC
875	CT	AA	TT	AG	GC
876	CT	TT	TT	AG	GC
877	CT	AT	TT	GG	GC
878	CT	AA	TT	AG	GC
879	CT	AA	TT	AG	GC
880	CT	AT	CT	AG	GC
881	CC	AT	CT	GG	GC
882	CC	AT	CT	AG	GC
883	CT	AT	TT	AA	GC
884	CT	AA	TT	AG	CC
885	CT	AA	TT	AG	GC
886	CT	AA	TT	AG	GC
887	CT	AA	TT	GG	CC
888	CC	AT	CT	AA	GC
889	CC	AT	CT	AG	GC
890	CT	TT	TT	AG	CC
891	CT	TT	TT	AA	GC
892	CC	AT	CT	AG	GC
893	CT	AA	TT	GG	GC
894	CT	AA	TT	GG	GC
895	CC	AT	CT	AA	GG
896	CT	AT	TT	GG	GC
897	CC	AT	CT	AG	GC
898	CC	TT	TT	AG	GC
899	CT	AA	TT	AA	CC
900	CT	AA	TT	AA	GC
901	CC	AT	CT	AA	GC
902	CT	AT	CT	AG	GC
903	CC	AT	CT	AA	GC
906	CT	AT	CT	AG	GC
907	CC	AT	CT	AG	GC
909	CC	AT	CT	GG	GC
910	CC	AT	CT	AG	GC
911	CC	AT	CT	GG	GC
912	CC	AT	CT	AG	GC
913	CC	AT	TT	AA	GC
914	CC	AT	CT	AG	GC
915	CC	AT	CT	GG	GC
916	CC	AT	CT	GG	GC
917	CC	AT	CT	AG	GC
918	CC	AT	CT	GG	GC
919	CC	AT	CT	AA	GC
920	CC	AT	CT	AA	GC
921	CC	AT	CT	AG	GC
922	CC	AT	CT	GG	GC
923	CC	AT	TT	AA	CC
924	CC	AT	CT	AA	CC
925	CC	AT	TT	AA	GC
926	CC	AT	CT	GG	GC
927	CC	AT	CT	GG	CC
928	CC	AT	CT	GG	CC
929	CC	AT	CT	GG	GC
930	CC	AT	CT	AG	GC
931	CC	AT	CT	AG	GC
932	CC	AT	CC	AG	GC
933	CC	AT	CT	AG	GC
935	CC	AT	CT	AG	GC
937	CC	AT	TT	AG	GC
938	CC	AT	TT	AG	GC
939	CC	AT	CT	AG	GC
941	CC	AT	CT	AG	GC
942	CC	AT	CC	AG	GC
943	CC	AT	CT	AG	GC
945	CC	AT	TT	GG	GC
947	CC	AT	CT	AG	GC
949	CC	AT	CT	AA	GC
950	CC	AT	CT	GG	GC
952	CC	AT	CT	GG	GC
953	CC	AT	CT	AG	GC
954	CC	AT	TT	GG	GC
955	CC	AT	CT	AG	GC
956	CC	AT	CT	GG	GC
957	CC	AT	TT	AA	GC
958	CC	AT	CT	AA	GC
960	CC	AT	CT	AG	GC
961	CC	AT	TT	GG	GC
962	CC	AT	CT	AG	GC
963	CC	AT	CC	GG	GC
964	CC	AT	CT	AG	GC
965	CT	AA	TT	AG	GC
966	CT	AT	CT	GG	GC
967	CT	AT	CT	AA	GC
968	CT	AT	CT	AG	GC
969	CT	AT	CT	AG	GC
970	CT	AT	CT	GG	GC
971	CT	AT	CT	AG	GC
972	CC	AT	CT	AG	GC
973	CC	AT	CT	AG	GC
974	CC	AT	CT	AA	GC
975	CT	AT	CT	AG	GC
976	CC	AT	CT	AA	GC
977	CC	AT	CT	AG	GC
978	CC	AT	CT	AA	GC
979	CT	AT	TT	GG	GC
980	CC	AT	TT	AA	GC
981	CT	AT	CT	AG	GC
982	CC	AT	CT	AG	GG
983	CC	AT	CT	AG	GC
984	CC	AT	TT	AG	GC
985	CC	AT	TT	GG	GG
986	CC	AT	TT	GG	GC
987	CT	AT	CT	AG	GC
988	CC	AT	CT	AG	GC
989	CC	AT	CT	GG	GC
990	CC	AT	CT	AG	GC
991	CC	AT	CT	AG	GC
992	CC	AT	CT	AG	GC
993	CT	AT	CT	GG	GC
994	CC	AT	CT	AA	GC
995	CT	AA	TT	AA	GC
996	CC	AT	CT	AG	GC
997	CC	AT	CT	AA	GC
999	CC	AT	CT	AA	GC
1000	CC	AT	CT	AG	GC
1001	CT	AT	CT	AG	GC
1002	CC	AT	TT	GG	GC
1004	CC	AT	CT	AG	GC
1006	CC	AT	CT	GG	GC
1007	CC	AT	CT	AG	GC
1008	CC	AT	CT	AG	GC
1009	CC	AT	CT	AA	GC
1010	CT	AT	CT	GG	CC
1011	CT	AT	CT	AG	GC
1012	CT	AT	CT	AG	GC
1014	CT	AT	CT	AA	GC
1015	CT	AT	CT	AG	GC
1016	CC	AA	CT	GG	CC
1017	CT	AT	TT	GG	GC
1018	CC	AT	TT	AG	GC
1019	CT	AT	CT	AA	GC
1020	CT	AT	CT	AG	GC
1021	CC	AT	CT	AG	GC
1022	CC	AT	CT	AA	GG
1023	CT	AT	CT	AG	GC
1024	CC	AT	CT	GG	GC
1025	CT	AT	TT	AA	GG
1026	CT	AT	TT	GG	GC
1027	CT	AT	TT	AA	GC
1028	CT	AT	CT	AA	GC
1029	CC	AT	CT	AG	GC
1030	CC	AT	CT	AG	GC
1031	CC	AT	TT	AA	GC
1032	CT	AT	TT	AG	GC
1033	CC	AT	TT	AG	GC
1034	CT	AT	TT	GG	GC
1035	CC	AT	TT	AG	GC
1036	CC	AT	CT	AG	GC
1037	CT	TT	TT	AG	GC
1039	CT	AT	CT	AG	GC
1041	CC	AT	CT	AG	GC
1042	CT	AT	CT	AG	GC
1043	CT	AT	CT	AA	GC
1045	CT	AA	TT	GG	CC
1046	CC	AT	CT	AG	GC
1047	CT	AT	CT	AG	GC
1048	CT	AA	TT	GG	GC
1049	CC	AT	CT	GG	GC
1050	CT	AT	CT	AG	GC
1051	CT	AT	CT	AG	GC
1052	CC	AT	TT	GG	CC
1053	CT	AA	TT	GG	CC
1054	CT	AT	CT	AG	GC
1055	CC	AT	CT	AA	GC
1056	CT	AA	CT	AG	GC
1057	CC	AT	CT	AG	GC
1058	CT	AT	CT	AG	GC
1059	CC	AT	CT	AG	GC
1060	CC	AT	CT	AG	CC
1061	CT	AT	CT	GG	GC
1062	CC	AT	CT	AG	GC
1063	CT	TT	CT	AG	GC
1065	CC	AT	CT	AG	CC
1066	CC	AT	CT	AA	GC
1067	CT	AT	CT	GG	GC
1069	CT	AT	CT	AA	GC
1071	CC	AT	CT	AG	GC
1073	CC	AT	CT	AA	GC
1074	CC	AT	CT	AG	CC
1075	CT	AT	TT	AG	GC
1076	CT	AT	CT	AG	GC
1077	CT	AA	TT	AG	CC
1078	CT	AT	CT	AG	GC
1079	CT	AT	CT	AG	GC
1080	CT	AT	CT	AG	GC
1081	CT	AT	CT	AG	GC
1082	CT	AT	CT	AG	GC
1083	CT	AT	TT	GG	GC
1085	CT	AT	CT	AA	GC
1087	CC	AT	CT	GG	GC
1088	CC	AT	TT	GG	GC
1089	CT	AT	TT	AG	GC
1090	CT	AT	CT	AA	GC
1091	CT	AT	CT	AA	GC
1092	CT	AT	CT	AG	GC
1093	CT	AT	CT	AG	GC
1094	CC	AT	TT	AA	GC
1096	CT	AT	CT	AA	GC
1097	CT	AT	CT	AG	CC
1098	CT	AT	CT	AG	GC
1099	CT	AT	CT	GG	GC
1100	CT	AT	CT	AG	GC
1101	CC	AT	CT	AG	GC
1102	CT	AT	CT	AG	GC
1103	CC	AT	CT	GG	GC
1104	CC	AT	CT	AG	GC
1105	CT	AT	CT	AG	GC
1106	CT	AT	CT	AG	GC
1107	CT	AT	CT	GG	GC
1108	CT	AT	CT	GG	GC
1110	CT	AA	TT	AG	GC
1111	CT	AT	TT	GG	GC
1112	CT	AT	TT	GG	GC
1113	CT	AA	TT	GG	GG
1115	CC	AT	CT	GG	CC
1116	CT	AT	TT	GG	GG
1117	CT	AT	TT	AA	GC
1118	CT	AT	TT	AA	GC
1119	CT	AT	TT	GG	GC
1120	CT	AT	TT	GG	GC
1121	CT	AT	CT	GG	GG
1122	CC	AT	CT	AG	GC
1123	CC	AT	TT	AG	GC
1125	CT	AT	TT	AA	GG
1126	CC	AT	TT	AG	GC
1128	CT	AT	CT	GG	GC
1129	CT	AT	CT	AG	GC
1130	CT	AT	TT	AG	GC
1132	CC	AT	CT	AG	GC
1133	CC	AT	CT	AG	GC
1134	CT	AT	CT	GG	GC
1135	CT	AT	CT	AG	GC
1136	CT	AT	CT	AG	GC
1137	CT	AT	TT	GG	GC
1138	CT	AT	CT	GG	GC
1139	CC	AT	CT	AG	GC
1140	CT	AT	CT	AA	GC
1141	CC	AT	TT	AG	GC
1142	CT	AT	CT	GG	CC
1143	CT	AT	CT	AG	GC
1144	CT	AT	CT	GG	GC
1145	CT	AT	CT	AG	GC
1146	CT	AT	CT	AG	GC
1147	CT	AT	CT	AG	GC
1148	CT	AT	CT	AG	GC
1149	CT	AT	CT	AA	GC
1150	CC	AT	CT	GG	GC
1151	CT	AT	CT	AG	GC
1152	CT	AT	CT	AA	CC
1153	CC	AT	CT	AG	GC
1154	CT	AT	CT	AG	GC
1155	CC	AT	CT	GG	GC
1156	CT	AT	CT	AG	GC
1157	CT	AT	CC	AG	GG
1159	CT	AT	CT	GG	GC
1160	CT	AT	CT	GG	GC
1161	CC	AT	CT	GG	GC
1162	CT	AT	CT	GG	GC
1163	CT	AT	CT	AA	GC
1164	CT	AT	CT	AG	GC
1166	CC	AT	CT	AG	GC
1167	CC	AT	CC	AA	GC
1168	CT	AT	CT	GG	GC
1169	CT	TT	TT	GG	GC
1170	CC	AT	CT	AG	GC
1171	CC	AT	CT	AG	GC
1172	CT	AT	CT	AA	GC
1173	CT	AT	CT	AG	GC
1174	CT	AT	CT	AG	CC
1176	CT	AT	CT	AA	GC
1177	CT	AT	CC	GG	GC
1178	CT	AT	CT	AG	GC
1179	CC	AT	CT	AA	GC
1180	CT	AT	CT	AG	GG
1181	CC	AT	CT	AG	CC
1182	CC	AT	CT	AA	GC
1183	CT	AT	CT	AG	GC
1184	CT	AT	CT	AG	GC
1185	CT	AT	CT	AG	GC
1186	CT	AT	TT	GG	GC
1187	CT	AT	CT	AG	CC
1188	CC	AT	CT	GG	GC
1189	CT	AT	CT	AG	GC
1190	CT	AT	CT	GG	GG
1191	CC	AT	CT	GG	GC
1192	CT	AT	CT	AG	GC
1193	CT	AT	TT	AA	GG
1194	CC	AT	TT	GG	GC
1195	CT	AT	TT	AG	GC
1196	CT	AT	CT	AG	CC
1197	CC	AT	CT	GG	GC
1198	CT	AT	CT	AG	GC
1200	CT	AT	CT	AG	GC

## Sheet: CGSS
number	CGSS-SNP1	CGSS-SNP2	CGSS-SNP3	CGSS-SNP4	CGSS-SNP5	CGSS-SNP6	CGSS-SNP7	CGSS-SNP8	CGSS-SNP9	CGSS-SNP10	CGSS-SNP11	CGSS-SNP12	CGSS-SNP13	CGSS-SNP14	CGSS-SNP15	CGSS-SNP16	CGSS-SNP17	CGSS-SNP18	CGSS-SNP19	CGSS-SNP20	CGSS-SNP21	CGSS-SNP22	CGSS-SNP23	CGSS-SNP24
866	AG	AG	AA	AG	TT	CC	AC	AG	CT	GG	AG	AG	AG	AT	CT	AG	GT	AG	GC	CT	CT	AG	AG	AG
867	AG	AG	AT	AG	TT	AC	AC	GG	CT	AA	AG	AG	AG	AT	CT	AG	GT	AG	CC	CT	CT	GG	GG	GG
868	AG	AG	AT	AG	TT	CC	AC	AA	CT	GG	AG	AG	AG	AT	CT	AG	GT	AG	GG	CT	CT	GG	GG	GG
869	AG	GG	AA	AG	TT	AC	CC	GG	CT	AA	GG	GG	GG	TT	TT	GG	TT	GG	CC	TT	CT	AG	AA	AA
871	AG	GG	AA	AG	TT	CC	CC	GG	CC	AA	GG	GG	GG	TT	TT	GG	TT	GG	CC	TT	CT	GG	GG	GG
872	AA	AG	AT	AG	CT	AC	AC	GG	CT	AA	AG	AG	AG	AT	CT	AG	GT	AG	CC	CT	CT	AG	AA	AA
873	AG	AG	AA	AG	TT	CC	CC	GG	CC	AA	GG	GG	GG	TT	TT	GG	TT	GG	CC	TT	CT	GG	GG	GG
874	AA	AG	AT	AG	TT	CC	AC	GG	TT	AA	AA	AA	AA	AA	CC	AA	GT	AG	CC	CC	CT	GG	GG	GG
875	AG	AG	AA	AG	TT	CC	CC	AG	CC	AA	GG	GG	GG	TT	TT	GG	TT	GG	GC	TT	CT	AG	AG	AG
876	AG	AG	AA	AG	TT	CC	CC	AG	TT	AA	GG	GG	GG	TT	TT	GG	TT	GG	GC	TT	CT	AG	AG	AG
877	AG	GG	AA	AG	TT	CC	CC	GG	CT	AA	GG	GG	GG	TT	TT	GG	TT	GG	CC	TT	CT	AG	GG	GG
878	AG	GG	AA	AG	TT	CC	AA	AA	CC	AA	GG	GG	GG	TT	TT	GG	TT	GG	GC	TT	CT	AG	GG	GG
879	AG	GG	AA	AG	TT	CC	CC	AA	CC	AA	GG	GG	GG	TT	TT	GG	TT	GG	GC	TT	CT	AG	AG	AG
880	AA	AG	AA	AG	TT	CC	AC	AA	CT	GG	AG	AG	AG	AT	CT	AG	GT	AG	GC	CT	CT	AG	AG	AG
881	AG	AG	AA	AG	TT	CC	AC	GG	CT	GG	AG	AG	AG	AT	CT	AG	GT	AG	CC	CT	CT	GG	GG	GG
882	AG	AG	AT	AG	CT	AC	AC	AG	CT	AG	AG	AG	AG	AT	CT	AG	GT	AG	GC	CT	CT	AG	AG	AG
883	AA	AG	AT	GG	TT	CC	AC	AA	CT	GG	AG	AG	AG	AT	CT	AG	TT	GG	GC	CT	CT	AG	AG	AG
884	AG	AG	AA	GG	TT	CC	CC	AG	CC	AA	GG	GG	GG	TT	TT	GG	TT	GG	GC	TT	CT	AG	AG	AG
885	AG	AG	AA	GG	TT	CC	CC	AG	CC	AA	GG	GG	GG	TT	TT	GG	TT	GG	GC	TT	TT	AG	AG	AG
886	AG	AG	AA	GG	TT	AC	AA	AG	CC	AA	GG	GG	GG	TT	TT	GG	TT	GG	GC	TT	CT	AG	AG	AG
887	AA	AG	AA	GG	TT	CC	CC	GG	CC	AA	GG	GG	GG	TT	TT	GG	TT	GG	CC	TT	CT	GG	GG	GG
888	AG	AG	AT	AG	CT	AC	AC	AA	CT	AG	AA	AA	AA	AA	CC	AA	GT	AG	GG	CT	CT	AG	AG	AG
889	AG	AG	AT	AG	CT	AC	AC	AG	CT	AG	AG	AG	AG	AT	CT	AG	GT	AG	GC	CT	CT	AG	AG	AG
890	AG	AG	AA	GG	TT	CC	CC	AG	TT	AA	GG	GG	GG	TT	TT	GG	TT	GG	GC	TT	CT	AG	AG	AG
891	AG	AG	AA	GG	TT	CC	CC	AA	TT	GG	GG	GG	GG	TT	TT	GG	TT	GG	GG	TT	CT	AG	AG	AG
892	AA	AG	AT	GG	TT	CC	AC	AG	CT	GG	AG	AG	AG	AT	CT	AG	GT	AG	GC	CT	CT	AG	AG	AG
893	AG	AG	AA	GG	TT	AC	CC	GG	CC	AA	GG	GG	GG	TT	TT	GG	TT	GG	CC	TT	TT	GG	GG	GG
894	AG	AG	AA	AG	TT	AC	CC	GG	CC	AA	GG	GG	GG	TT	TT	GG	TT	GG	CC	TT	CT	GG	GG	GG
895	AA	AG	AA	AG	TT	CC	AC	AA	CT	AG	AG	AG	AG	AT	CT	AG	GT	AG	GG	CT	CT	GG	GG	GG
896	AG	AG	AA	AG	TT	CC	CC	GG	CT	GG	GG	GG	GG	TT	TT	GG	TT	GG	CC	TT	CT	GG	GG	GG
897	AG	AG	AT	AG	TT	CC	AC	AG	CT	AG	AG	AG	AG	AT	CT	AG	GT	AG	GC	CT	CT	AG	AG	AG
898	AA	AG	AT	GG	TT	CC	AC	AG	TT	GG	AG	AG	AG	AT	CT	AG	TT	GG	GC	CT	CT	AG	AG	AG
899	AG	AG	AA	GG	TT	AA	CC	AA	CC	AA	GG	GG	GG	TT	TT	GG	TT	GG	GG	TT	CT	GG	GG	GG
900	AG	AG	AA	GG	TT	AA	CC	AA	CC	AA	GG	GG	GG	TT	TT	GG	TT	GG	GC	TT	CT	GG	GG	GG
901	AG	AG	AT	AG	CT	AC	AC	AA	CT	AG	AG	AG	AG	AT	CT	AG	GT	AG	GG	CT	CT	GG	GG	GG
902	AG	AG	AT	AG	CT	AC	AC	AG	CT	AG	AG	AG	AG	AT	CT	AG	GT	AG	GC	CT	CT	AG	AG	AG
903	AG	AG	AT	AG	CT	AC	AC	AA	CT	AG	AG	AG	AG	AT	CT	AG	GT	AG	GC	CT	CT	AG	AG	AG
906	AG	AG	AT	GG	TT	CC	AC	AG	CT	AG	AG	AG	AG	AT	CT	AG	GT	AG	GC	CT	CT	AG	AG	AG
907	AG	AG	AT	AG	CT	AC	AC	AG	CT	AG	AG	AG	AG	AT	CT	AG	GT	AG	GC	CT	CT	AG	AG	AG
909	AG	AG	AT	AG	CT	AC	AC	AA	CT	AG	AA	AA	AA	AA	CT	AA	GT	AG	GC	CT	CT	AG	AG	AG
910	AG	AG	AT	AG	CT	AC	AC	AG	CT	AG	AG	AG	AG	AT	CT	AG	GT	AG	GC	CT	CT	AG	AG	AG
911	AG	AG	AT	GG	TT	CC	AC	GG	CT	AG	AG	AG	AG	AT	CT	AG	GT	AG	CC	CT	CT	GG	GG	GG
912	AG	AG	AT	GG	TT	CC	AC	AG	CT	AG	AG	AG	AG	AT	CT	AG	GT	AG	GC	CT	CT	AG	AG	AG
913	AA	AA	AA	GG	TT	CC	AC	AA	CT	AG	AG	AG	AG	AT	CT	AG	TT	GG	GG	CT	CT	AG	AG	AG
914	AG	AG	AT	GG	TT	CC	AC	AG	CT	AG	AG	AG	AG	AT	CT	AG	GT	AG	GC	CT	CT	AG	AG	AG
915	AA	AG	AT	GG	TT	CC	AC	GG	CT	AG	AG	AG	AG	AT	CT	AG	GT	AG	CC	CT	CT	GG	GG	GG
916	AG	AG	AT	AG	CT	AC	AC	GG	CT	AG	AG	AG	AG	AT	CT	AG	GT	AG	CC	CT	TT	GG	GG	GG
917	AA	AG	AT	AG	CT	AC	AC	AG	CT	AG	AG	AG	AG	AT	CT	AG	GT	AG	GC	CT	CT	AG	AG	AG
918	AG	AG	AT	AG	CT	AC	AC	GG	CT	AG	AG	AG	AG	AT	CT	AG	GT	AG	CC	CT	CT	GG	GG	GG
919	AG	AG	AT	AG	CT	AC	AC	AA	CT	AG	AG	AG	AG	AT	CT	AG	GT	AG	GG	CT	CT	AG	AG	AG
920	AG	AA	AT	AG	TT	CC	AC	AA	CT	AG	AG	AG	AG	AT	CT	AG	GT	AG	GG	CT	CT	AG	AG	AG
921	AA	AG	AT	AG	CT	AC	AC	AG	CT	AG	AG	AG	AG	AT	CT	AG	GT	AG	GC	CT	CT	AG	AG	AG
922	AA	AA	AT	AG	CT	AC	AC	GG	CT	AG	AG	AG	AG	AT	CT	AG	GT	AG	CC	CT	CT	GG	GG	GG
923	AG	AG	AT	AG	CT	AC	AC	AA	CT	AG	AG	AG	AG	AT	CT	AG	TT	GG	GG	CT	CT	AG	AG	AG
924	AA	AG	AT	GG	TT	CC	AC	AA	CT	AG	AG	AG	AG	AT	CT	AG	GT	AG	GG	CT	CT	AG	AG	AG
925	AA	AG	AT	AG	CT	AC	AC	AA	CT	AG	AG	AG	AG	AT	CT	AG	TT	GG	GG	CT	CT	AG	AG	AG
926	AA	AG	AT	AG	CT	AC	AC	GG	CT	AG	AG	AG	AG	AT	CT	AG	GT	AG	CC	CT	CT	GG	GG	GG
927	AA	AG	AT	AG	CT	AC	AC	GG	CT	AG	AG	AG	AG	AT	CT	AG	GT	AG	CC	CT	CT	GG	GG	GG
928	AG	AG	AT	AG	CT	AC	AC	AA	CT	AG	AG	AG	AG	AT	CT	AG	GT	AG	GG	CT	CT	AG	AG	AG
929	AA	AG	AT	AG	CT	AC	AC	GG	CT	AG	AG	AG	AG	AT	CT	AG	GT	AG	CC	CT	CT	AA	GG	GG
930	AG	AG	AT	GG	TT	CC	AC	AG	CT	AG	AG	AG	AG	AT	CT	AG	GT	AG	GC	CT	CT	AG	GG	AA
931	AG	AA	AT	AG	CT	CC	AC	AG	CT	AG	AG	AG	AG	AT	CT	AG	GT	AG	GC	CT	CT	AG	AG	AG
932	AG	AA	AT	AG	CT	CC	AC	AG	CT	AG	AG	AG	AG	AT	CT	AG	GT	AG	GC	CT	TT	AG	AG	AG
933	AG	AG	AT	AG	CT	AC	AC	AG	CT	AG	AG	AG	AG	AT	CT	AG	GT	AG	GC	CT	CT	AG	AG	AG
935	AG	AG	AT	AG	CT	AC	AC	AG	CT	AG	AG	AG	AG	AT	CT	AG	GT	AG	GC	CT	CT	AG	AG	AG
937	AA	AA	AA	AG	TT	CC	AC	AG	CT	AG	AG	AG	AG	AT	CT	AG	TT	GG	GG	CT	CT	AG	AG	AG
938	AG	AG	AT	AG	CT	AC	AC	AG	CT	AG	AG	AG	AG	AT	CT	AG	TT	GG	GC	CC	CT	AG	AG	AG
939	AG	AA	AA	GG	TT	CC	AC	AG	CT	AG	AG	AG	AG	AT	CT	AG	GT	AG	GC	CT	CT	AG	AG	AG
941	AG	AG	AT	AG	CT	AC	AC	AG	CT	AG	AG	AG	AG	AT	CT	AG	GT	AG	GC	CT	CT	AG	AG	AG
942	AG	AA	AA	GG	TT	CC	AC	AG	CT	AG	AG	AG	AG	AT	CT	AG	GT	AG	GC	CT	CT	AG	AG	AG
943	AG	AG	AT	AG	CT	AC	AC	AG	CT	AG	AG	AG	AG	AT	CT	AG	GT	AG	GC	CC	CT	AG	AG	AA
945	AA	GG	AA	GG	TT	CC	AC	GG	CT	AG	AG	AG	AG	AT	CT	AG	TT	GG	CC	CT	CT	GG	AA	GG
947	AA	GG	AA	GG	TT	CC	AC	AG	CT	AG	AG	AG	AG	AT	CT	AG	GT	AG	GC	CT	CT	AG	AG	AG
949	AA	AG	AT	GG	TT	CC	AC	AA	CT	AG	AG	AG	AG	AT	CT	AG	GT	AG	GG	CT	CT	GG	GG	GG
950	AG	AG	AT	AG	CT	AC	AC	GG	CT	AG	AG	AG	AG	AT	CT	AG	GT	AG	CC	CT	CT	GG	GG	GG
952	AA	AG	AT	AG	CT	AC	AC	GG	CT	AG	AG	AG	AG	AT	CT	AG	GT	AG	CC	CT	CT	GG	GG	GG
953	AG	AG	AT	AG	CT	AC	AC	AG	CT	AG	AG	AG	AG	AT	CT	AG	GT	AG	GC	CT	CT	AG	AG	AG
954	AG	AG	AA	GG	TT	CC	AC	GG	CT	AG	AG	AG	AG	AT	CT	AG	TT	GG	CC	CT	CT	GG	GG	GG
955	AG	AA	AA	AG	TT	CC	AC	AG	CT	AG	AG	AG	AG	AT	CT	AG	GT	AG	GC	CT	CC	AG	AG	AG
956	AG	AG	AT	AG	CT	AC	AC	GG	CT	AG	AG	AG	AG	AT	CT	AG	GT	AG	CC	CT	CC	GG	GG	GG
957	AA	AG	AT	GG	TT	CC	AC	AA	CT	AG	AG	AG	AG	AT	CT	AG	TT	GG	GG	CT	CC	GG	GG	GG
958	AA	AG	AT	AG	CT	AC	AC	AA	CT	AG	AG	AG	AG	AT	CT	AG	GT	AG	GG	CT	CT	GG	GG	GG
960	AA	AG	AT	AG	CT	AC	AC	AG	CT	AG	AG	AG	AG	AT	CT	AG	GT	AG	GC	CT	CT	AG	AG	AG
961	AA	AG	AA	GG	CC	CC	AC	GG	CT	AG	AG	AG	AG	AT	CT	AG	TT	GG	CC	CT	CT	GG	GG	GG
962	AG	AG	AT	GG	TT	CC	AC	AG	CT	AG	AG	AG	AG	AT	CT	AG	GT	AG	GC	CT	CT	AG	AG	AG
963	AA	AG	AA	GG	TT	CC	AC	GG	CT	AG	AG	AG	AG	AT	CT	AG	GT	AG	CC	CT	CT	GG	GG	GG
964	AA	AG	AA	GG	TT	CC	AC	AG	CT	AG	AG	AG	AG	AT	CT	AG	GT	AG	GC	CT	CT	AG	AG	AG
965	AG	AG	AA	GG	TT	AC	AC	AG	CC	AG	AG	AG	AG	AT	CT	AG	TT	GG	GG	CT	CT	AA	AG	AG
966	AA	AG	AA	GG	TT	AC	AC	GG	CT	AG	AG	AG	AG	AT	CT	AG	GT	AG	CC	CT	TT	GG	GG	GG
967	AA	AG	AT	AG	CT	AC	AC	AA	CT	AG	AG	AG	AG	AT	CT	AG	GT	AG	GG	CT	CT	GG	GG	GG
968	AA	AG	AT	AG	CT	AC	AC	AG	CT	AG	AG	AG	AG	AT	CT	AG	GT	AG	GC	CT	CT	AG	AG	AG
969	AA	AG	AT	AG	CT	AC	AC	AG	CT	AG	AG	AG	AG	AT	CT	AG	GT	AG	GC	CT	CT	AG	AG	AG
970	AA	AG	AT	AG	CT	AC	AC	GG	CT	AG	AG	AG	AG	AT	CT	AG	GT	AG	CC	CT	TT	GG	GG	GG
971	AA	AG	AT	AG	CT	AC	AC	AG	CT	AG	AG	AG	AG	AT	CT	AG	GT	AG	GC	CT	CT	AA	AG	AG
972	AA	AG	AT	GG	CT	AC	AC	AG	CT	AG	AG	AG	AG	AT	CT	AG	GT	AG	GC	CT	CT	AG	GG	AG
973	AA	AG	AT	AG	CT	AC	AC	AG	CT	AG	AG	AG	AG	AT	CT	AG	GT	AG	CC	CT	CT	AG	AG	AG
974	AA	AA	AT	AG	CT	AC	AC	AA	CT	AG	AG	AG	AG	AT	CT	AG	GT	AG	GC	CT	CT	GG	GG	GG
975	AA	AG	AT	AG	CT	AC	AC	AG	CT	AG	AG	AG	AG	AT	CT	AG	GT	AG	GC	CT	CT	AG	AG	AG
976	AA	AA	AA	GG	TT	CC	AC	AA	CT	AG	AG	AG	AG	AT	CT	AG	GT	AG	GC	CT	CT	GG	GG	GG
977	AA	AG	AT	AG	CT	AC	AC	AG	CT	AG	AG	AG	AG	AT	CT	AG	GT	AG	GC	CT	CT	AG	AG	AG
978	AG	AA	AA	GG	TT	CC	AC	AA	CT	AA	AG	AG	AG	AT	CT	AG	GT	AG	GC	CT	CT	GG	GG	GG
979	AA	AG	AT	GG	TT	CC	AC	GG	CT	AG	AG	AG	AG	AT	CT	AG	TT	GG	CC	CT	CT	GG	GG	GG
980	AA	AG	AT	AG	CC	AC	AC	AG	CT	AG	AG	AG	AG	AT	CT	AG	TT	GG	GC	CT	CT	AG	AG	AG
981	AA	AG	AT	AG	CT	AC	AC	AG	CT	AG	AG	AG	AG	AT	CT	AG	GT	AG	GC	CT	CT	AG	AG	AG
982	AA	AG	AT	GG	TT	AC	AC	AA	CT	AG	AG	AG	AG	AT	CT	AG	GT	AG	GC	CT	CT	GG	GG	GG
983	AA	AA	AA	GG	TT	CC	AC	AG	CT	AG	AG	AG	AG	AT	CT	AG	GT	AG	GC	CT	CT	AG	AG	AG
984	AA	AA	AA	GG	TT	CC	AC	AG	CT	AG	AG	AG	AG	AT	CT	AG	TT	GG	GC	CT	CT	AG	AG	AG
985	AA	AG	AT	GG	TT	CC	AC	GG	CT	AG	AG	AG	AG	AT	CT	AG	TT	GG	CC	CT	CT	GG	GG	GG
986	AA	AG	AT	AG	CT	AC	AC	GG	CT	AG	AG	AG	AG	AT	CT	AG	TT	GG	CC	CT	CT	GG	GG	GG
987	AA	AG	AT	GG	TT	CC	AC	AG	CT	AG	AG	AG	AG	AT	CT	AG	GT	AG	GC	CT	CT	AG	AG	AG
988	AA	AG	AT	AG	CT	AA	AC	AG	CT	AG	AG	AG	AG	AT	CT	AG	GT	AG	GC	CT	CT	AG	AG	AG
989	AA	AG	AT	AG	CT	AC	AA	GG	CT	AG	AG	AG	AG	AT	CT	AG	GT	AG	CC	CT	CT	GG	GG	GG
990	AA	AG	AT	GG	TT	CC	AC	AG	CT	AG	AG	AG	AG	AT	CT	AG	GT	AG	GC	CT	CT	AG	AG	AG
991	AA	AG	AT	AG	CT	AC	AC	AG	CT	AG	AG	AG	AG	AT	CT	AG	GT	AG	GC	CT	CT	AG	AG	AG
992	AA	AA	AT	AG	CT	AC	AC	AG	CT	AG	AG	AG	AG	AT	CT	AG	GT	AG	GC	CT	CT	AG	AG	AG
993	AA	AG	AT	AG	CT	AC	AC	GG	CT	AG	AG	AG	AG	AT	CT	AG	GT	AG	CC	CT	CT	GG	GG	GG
994	AA	AG	AA	GG	CC	CC	AC	AA	CT	AG	AG	AG	AG	AT	CT	AG	GT	AG	GG	CT	CT	GG	GG	GG
995	AA	AG	AA	GG	TT	CC	AC	AA	CC	AG	AG	AG	AG	AT	CT	AG	TT	GG	GG	CT	CT	GG	GG	GG
996	AA	AG	AA	GG	TT	CC	AC	AG	CT	AG	AG	AG	AG	AT	CT	AG	GT	AG	GC	CT	CT	AG	AG	AG
997	AA	AG	AT	GG	TT	CC	AC	AA	CT	AG	AG	AG	AG	AT	CT	AG	GT	AG	GG	CT	CT	GG	GG	GG
999	AA	AG	AT	AG	CT	AC	AC	AA	CT	AG	AG	AG	AG	AT	CT	AG	GT	AG	GG	CT	CT	GG	GG	GG
1000	AA	AG	AT	AG	CT	AC	AC	AG	CT	AG	AG	AG	AG	AT	CT	AG	GT	AG	GC	CT	CT	AG	AG	AG
1001	AA	AG	AT	AG	CT	AC	AA	AG	CT	AG	AG	AG	AG	AT	CT	AG	GT	AG	GC	CT	CT	AG	AG	AG
1002	AA	AG	AT	GG	TT	CC	AC	GG	CT	AG	GG	GG	GG	TT	TT	GG	TT	GG	CC	CT	CT	GG	GG	GG
1004	AA	AG	AT	GG	TT	CC	AC	AG	CT	AG	AG	AG	AG	AT	CT	AG	GT	AG	GC	CT	CT	AG	AG	AG
1006	AA	AG	AT	AG	CT	AC	AC	GG	CT	AG	AG	AG	AG	AT	CT	AG	GT	AG	CC	CT	CT	GG	GG	GG
1007	AA	AA	AA	GG	TT	CC	AC	AG	CT	AG	GG	GG	GG	TT	TT	GG	GT	AG	GC	CT	CT	AG	AG	AG
1008	AA	AA	AA	AG	TT	CC	AC	AG	CT	AG	AG	AG	AG	AT	CT	AG	GT	AG	CC	CT	CT	AG	AG	AG
1009	AA	AG	AT	AG	CT	AC	AC	AG	CT	AG	AG	AG	AG	AT	CT	AG	GT	AG	GC	CT	CT	AG	AG	AG
1010	AA	AG	AT	AG	CT	AC	AC	GG	CT	AG	AG	AG	AG	AT	CT	AG	GT	AG	CC	CT	CT	GG	GG	GG
1011	AA	AG	AT	AG	CT	AC	AC	AG	CT	AG	AG	AG	AG	AT	CT	AG	GT	AG	GC	CT	CT	AG	AG	AG
1012	AA	AG	AT	AG	CT	AC	AC	AG	CT	AG	AG	AG	AG	AT	CT	AG	GT	AG	GC	CT	CT	AG	AG	AG
1014	AG	AG	AT	GG	TT	CC	AC	AA	CT	AG	AG	AG	AG	AT	CT	AG	GT	AG	GG	CT	CT	GG	GG	GG
1015	AG	AG	AT	AG	CT	AC	AC	AG	CT	AG	AG	AG	AG	AT	CT	AG	GT	AG	GC	CT	CT	AG	AG	AG
1016	AG	AA	AA	GG	TT	CC	AC	GG	CC	AA	AG	AG	AG	AT	CT	AG	GT	AG	CC	CT	CT	GG	GG	GG
1017	AA	AG	AT	AG	CT	AC	AC	GG	CT	AG	AA	AA	AA	AA	CC	AA	TT	GG	CC	CT	CT	GG	GG	GG
1018	AG	AA	AA	GG	TT	CC	AC	AG	CT	GG	AG	AG	AG	AT	CT	AG	TT	GG	GC	CT	CT	AG	AG	AG
1019	AA	AG	AT	GG	TT	CC	AC	AA	CT	AG	AG	AG	AG	AT	CT	AG	GT	AG	GG	CT	CT	GG	GG	GG
1020	AA	AG	AT	AG	CT	AC	AC	AG	CT	AG	AG	AG	AG	AT	CT	AG	GT	AG	GC	CT	CT	AG	AG	AG
1021	AA	AG	AT	GG	TT	CC	AC	AG	CT	AG	AA	AA	AA	AA	CC	AA	GT	AG	GC	CT	CT	AG	AG	AG
1022	AG	AA	AA	GG	TT	CC	AC	AA	CT	AA	AG	AG	AG	AT	CT	AG	GT	AG	GG	CT	CT	GG	GG	GG
1023	AA	AG	AT	GG	TT	CC	AC	AG	CT	AG	AG	AG	AG	AT	CT	AG	GT	AG	GC	CT	CT	AG	AG	AG
1024	AG	AA	AA	AG	CT	AC	AC	AG	CT	GG	AG	AG	AG	AT	CT	AG	GT	AG	GC	CT	CT	AG	AG	AG
1025	AG	AA	AA	GG	TT	CC	AC	AA	CT	AA	AG	AG	AG	AT	CT	AG	TT	GG	GG	CT	CT	GG	GG	GG
1026	AA	AG	AT	AG	CT	AC	AC	AA	CT	AG	GG	AG	AG	AT	CT	AG	TT	GG	GC	CT	CT	GG	GG	GG
1027	AA	AG	AT	GG	TT	CC	AC	AA	CT	AA	AG	AG	AG	AT	CT	AG	TT	GG	GC	CT	CT	AG	AG	AG
1028	AA	AG	AT	AG	CT	AC	AC	AA	CT	AG	AG	AG	AG	AT	CT	AG	GT	AG	GG	CT	CT	AG	AG	AG
1029	AA	AA	AA	GG	TT	CC	AC	AG	CT	AG	AG	AG	AG	AT	CT	AG	GT	AG	GC	CT	CT	AG	AG	AG
1030	AG	AA	AA	GG	TT	CC	AC	AG	CT	AG	GG	AG	AG	AT	CT	AG	GT	AG	GC	CT	CT	AG	AG	AG
1031	AG	AA	AA	AG	TT	CC	AC	AA	CT	AG	AG	AG	AG	AT	CT	AG	TT	GG	GG	CT	CT	AG	AG	AG
1032	AG	AG	AT	AG	CT	AC	AC	AG	CT	AG	AG	AG	AG	AT	CT	AG	TT	GG	GC	CT	TT	AG	AG	AG
1033	AA	AG	AT	GG	TT	CC	AC	AG	CT	AA	AG	AG	AG	AT	CT	AG	TT	GG	GC	CT	CT	AG	AG	AG
1034	AA	AG	AT	GG	TT	CC	AC	AG	CT	AG	AG	AG	AG	AT	CT	AG	TT	GG	GC	CT	CT	AG	AG	AG
1035	AA	AG	AT	AG	TT	CC	AC	AA	CT	AG	AG	AG	AG	AT	CT	AG	TT	GG	CC	CT	CT	AA	AA	AA
1036	AA	AG	AT	AG	TT	CC	AC	AG	CT	AG	AG	AG	AG	AT	CT	AG	GT	AG	GC	CC	CT	AG	AG	AG
1037	AG	AA	AA	AG	TT	CC	CC	AA	TT	AA	GG	GG	GG	TT	TT	GG	TT	GG	CC	TT	CT	GG	GG	GG
1039	AA	AG	AT	GG	TT	CC	AC	AG	CT	AG	AG	AG	AG	AT	CT	AG	GT	AG	GC	CT	CT	AG	AG	AG
1041	AG	AA	AA	GG	TT	CC	AC	AG	CT	AA	AG	AG	AG	AT	CT	AG	GT	AG	GC	CT	CT	AG	AG	AG
1042	AA	AG	AT	AG	CT	AC	AC	AG	CT	AG	AA	AA	AA	AA	CC	AA	GT	AG	GC	CT	CT	AG	AG	AG
1043	AA	AG	AT	GG	TT	CC	AA	AA	CT	AG	AG	AG	AG	AT	CT	AG	GT	AG	GC	CT	CT	GG	GG	GG
1045	AG	AA	AA	GG	TT	CC	CC	GG	CC	AA	GG	GG	GG	TT	TT	GG	TT	GG	CC	TT	TT	GG	GG	GG
1046	AG	AA	AA	GG	TT	CC	AC	AG	CT	AA	AG	AG	AG	AT	CT	AG	GT	AG	CC	CT	CT	GG	GG	GG
1047	AA	AG	AT	GG	TT	CC	AC	AG	CT	AG	AG	AG	AG	AT	CT	AG	GT	AG	GC	CC	CT	AG	AG	AG
1048	AG	AA	AA	GG	TT	CC	CC	GG	CC	AA	GG	GG	GG	TT	TT	GG	TT	GG	CC	TT	TT	GG	GG	AA
1049	AA	AG	AT	AG	CT	AC	AA	GG	CT	AG	AG	AG	AG	AT	CT	AG	GT	AG	CC	CT	CT	GG	GG	GG
1050	AG	AG	AT	GG	TT	CC	AC	AG	CT	AG	AG	AG	AG	AT	CT	AG	GT	AG	GC	CT	CT	AG	AG	AG
1051	AA	AG	AT	GG	TT	CC	AC	AG	CT	AG	AG	AA	AG	AT	CT	AG	GT	AG	GC	CT	CT	AG	AG	AG
1052	AG	AA	AA	GG	TT	AC	AC	GG	CT	GG	AG	AG	AG	AT	CT	AG	TT	GG	CC	CT	CT	GG	GG	GG
1053	AG	AA	AA	GG	TT	CC	CC	GG	CC	AA	GG	GG	GG	TT	TT	GG	TT	GG	CC	TT	TT	GG	GG	GG
1054	AA	AG	AT	GG	TT	AC	AC	AG	CT	AG	AG	AG	AG	AT	CT	AG	GT	AG	GC	CT	CT	AG	AG	AG
1055	AA	AG	AT	GG	TT	CC	AC	AA	CT	AG	AG	AG	AG	AT	CT	AG	GT	AG	GG	CT	CT	GG	GG	GG
1056	AA	AA	AA	GG	TT	CC	AC	AG	CC	AG	AG	AG	AG	AT	CT	AG	GT	AG	GC	CT	CT	AG	AG	AG
1057	AA	AG	AT	GG	TT	CC	AC	AG	CT	AG	AG	AG	AG	AT	CT	AG	GT	AG	GC	CT	CT	AG	AG	AG
1058	AA	AG	AT	AG	CT	AC	AC	AG	CT	AG	AG	AG	AG	AT	CT	AG	GT	AG	GC	CT	CT	AG	AG	AG
1059	AA	AG	AT	AG	TT	CC	AC	AG	CT	AG	AG	AA	AG	AT	CT	AG	GT	AG	GC	CT	CT	AG	AG	AG
1060	AA	AG	AT	AG	CT	AC	AC	AG	CT	AG	AG	AG	AG	AT	CT	AG	GT	AG	GC	CT	CT	AG	AG	AG
1061	AA	AG	AT	GG	TT	CC	AC	GG	CT	AG	GG	AG	AG	AT	CT	AG	GT	AG	CC	CT	CT	GG	GG	GG
1062	AA	AG	AT	AG	TT	CC	AC	AG	CT	AG	AG	AG	AG	AT	CT	AG	GT	AG	GC	CT	CT	AG	AG	AG
1063	AA	AA	AA	GG	TT	CC	AC	AG	TT	AG	AG	AG	AG	AT	CT	AG	GT	AG	GC	CT	CT	AG	AG	AG
1065	AA	AG	AT	AG	CT	AC	AC	AG	CT	AG	AG	AG	AG	AT	CT	AG	GT	AG	GC	CT	CT	AG	AG	AG
1066	AA	AA	AA	GG	TT	CC	AC	AA	CT	AG	AG	AG	AG	AT	CT	AG	GT	AG	GG	CT	CT	AG	AG	AG
1067	AA	AG	AT	AG	CT	AC	AC	GG	CT	AG	AG	AG	AG	AT	CT	AG	GT	AG	CC	CT	CT	GG	GG	GG
1069	AA	AG	AT	GG	TT	CC	AC	AA	CT	AG	AG	AG	AG	AT	CT	AG	GT	AG	GG	CT	CT	AG	AG	AG
1071	AA	AG	AT	GG	TT	AC	AC	AG	CT	AG	AG	AG	AG	AT	CT	AG	GT	AG	GC	CT	CT	AG	AG	AG
1073	AA	AG	AT	GG	TT	CC	AC	AA	CT	AG	AG	AG	AG	AT	CT	AG	GT	AG	GC	CT	CT	AG	AG	AG
1074	AA	AG	AT	AG	CT	AC	AC	AG	CT	AG	AG	AG	AG	AT	CT	AG	GT	AG	GC	CT	CT	AG	AG	AG
1075	AG	AA	AA	GG	TT	CC	CC	AG	CT	AA	GG	GG	GG	TT	TT	GG	TT	GG	GC	TT	TT	AG	AG	AG
1076	AA	AG	AT	AG	CT	AC	AC	AG	TT	AG	AG	AG	AG	AT	CT	AG	GT	AG	GC	CT	CC	AG	AG	AG
1077	AG	AA	AA	GG	TT	CC	CC	AG	CC	AA	GG	GG	GG	TT	TT	GG	TT	GG	GC	TT	TT	AG	AG	AG
1078	AA	AG	AT	GG	TT	CC	AC	AG	CT	AG	AG	AG	AG	AT	CT	AG	GT	AG	GC	CT	CT	AG	AG	AG
1079	AA	AG	AT	GG	TT	CC	AC	GG	CT	AG	AG	AG	AG	AT	CT	AG	GT	AG	CC	CC	CT	AG	AG	AG
1080	AA	AG	AT	GG	TT	CC	AC	AG	CT	AG	AG	AG	AG	AT	CT	AG	GT	AG	GC	CT	CT	AA	AA	AA
1081	AA	AG	AT	GG	TT	CC	AC	AG	CT	AA	AG	AG	AG	AT	CT	AG	GT	AG	GC	CT	CT	AG	AG	AG
1082	AA	AG	AT	GG	TT	CC	AC	AG	CC	AG	AG	AG	AG	AT	CT	AG	GT	AG	GC	CT	CT	AG	AG	AG
1083	AA	AG	AT	AG	CT	AC	AC	GG	CT	AG	AG	AG	AG	AT	CT	AG	TT	GG	CC	CT	CT	GG	GG	GG
1085	AA	AG	AT	GG	TT	CC	AC	AA	CT	AG	AG	AG	AG	AT	CT	AG	GT	AG	GG	CT	CC	AG	AG	AG
1087	AA	AG	AT	GG	TT	CC	AC	GG	CT	AA	AG	AG	AG	AT	CT	AG	GT	AG	CC	CT	CT	GG	GG	GG
1088	AA	AG	AT	GG	TT	CC	AC	GG	CT	AG	AG	AG	AG	AT	CT	AG	TT	GG	CC	CT	CT	GG	GG	GG
1089	AA	AG	AT	AG	CT	AC	AC	AG	CT	AG	AG	AG	AG	AT	CT	AG	TT	GG	GC	CT	CT	AG	AG	AG
1090	AA	AG	AT	GG	TT	AC	AC	AA	CC	AG	AG	AG	AG	AT	CT	AG	GT	AG	GC	CT	CT	AG	AG	AG
1091	AA	AG	AT	GG	TT	CC	AC	AA	CT	AG	AG	AG	AG	AT	CT	AG	GT	AG	GC	CT	CT	AG	AG	AG
1092	AA	AG	AT	GG	TT	CC	AC	AG	CT	AG	AG	AG	AG	AT	CT	AG	GT	AG	GC	CT	CT	AG	AG	AG
1093	AA	AG	AT	GG	TT	CC	AC	AG	CT	AA	AG	AG	AG	AT	CT	AG	GT	AG	GC	CT	CT	AG	AG	AG
1094	AA	AG	AT	AG	CT	AC	AC	AA	CT	AG	AG	AG	AG	AT	CT	AG	TT	GG	GC	CT	CT	AG	AG	AG
1096	AA	AA	AA	GG	TT	CC	AC	AA	CC	AG	AG	AG	AG	AT	CT	AG	GT	AG	GC	CT	TT	AG	AG	AG
1097	AA	AG	AT	AG	CT	AC	AC	AG	CT	AG	AG	AG	AG	AT	CT	AG	GT	AG	GC	CT	CT	AG	AG	AG
1098	AA	AG	AT	AG	CT	AC	AC	AG	CT	AG	AG	AG	AG	AT	CT	AG	GT	AG	GC	CT	CT	AG	AG	AG
1099	AA	AA	AA	GG	TT	CC	AC	GG	TT	AG	AG	AG	AG	AT	CT	AG	GT	AG	CC	CT	CT	GG	GG	GG
1100	AA	AA	AA	GG	TT	CC	AC	AG	CT	AG	AG	AG	AG	AT	CT	AG	GT	AG	GC	CT	CT	AG	AG	AG
1101	AA	AG	AT	GG	TT	CC	AC	GG	CT	AG	AG	AG	AG	AT	CT	AG	GT	AG	GC	CT	CT	AG	AG	AG
1102	AA	AA	AA	GG	TT	CC	AC	AG	CT	AG	AG	AG	AG	AT	CT	AG	GT	AG	GC	CT	CT	AG	AG	AG
1103	AA	AG	AT	GG	TT	CC	AC	AA	CT	AG	AG	AG	AG	AT	CT	AG	GT	AG	GG	CT	CT	AG	AG	AG
1104	AA	AG	AT	GG	TT	CC	AC	AG	CT	AG	AG	AG	AG	AT	CT	AG	GT	AG	GC	CT	CT	AG	AG	AG
1105	AA	AG	AT	AG	CT	AC	AC	AG	CT	AA	AG	AG	AG	AT	CT	AG	GT	AG	GC	CT	CT	AG	AG	AG
1106	AA	AG	AT	AG	CT	AC	AC	AG	CT	AG	AG	AG	AG	AT	CT	AG	GT	AG	GC	CT	CT	AG	AG	AG
1107	AA	AG	AT	AG	CT	AC	AC	GG	CT	AG	AG	AG	AG	AT	CT	AG	GT	AG	CC	CT	CT	GG	GG	GG
1108	AA	AG	AT	AG	CT	AC	AC	GG	CT	AG	AG	AG	AG	AT	CT	AG	GT	AG	CC	CT	CT	GG	GG	GG
1110	AG	AA	AA	GG	TT	AA	AC	AG	CC	AA	AG	AG	AG	AT	CT	AG	TT	GG	GC	CT	CT	AG	AG	AG
1111	AA	AG	AT	AG	CT	CC	AC	AG	CT	AA	AG	AG	AG	AT	CT	AG	TT	GG	GC	CT	CT	AG	AG	AG
1112	AA	AG	AT	AG	CT	AA	AC	AG	CT	AA	AG	AG	AG	AT	CT	AG	TT	GG	CC	CT	CC	GG	GG	GG
1113	AG	AA	AA	AG	TT	CC	CC	GG	CC	AA	GG	GG	GG	TT	TT	GG	TT	GG	CC	TT	TT	GG	GG	GG
1115	AG	AG	AT	AG	CT	AC	AC	GG	CT	AG	GG	GG	GG	TT	TT	GG	GT	AG	CC	CT	CT	GG	GG	GG
1116	AA	AG	AT	AG	CT	AC	CC	GG	CT	AG	AG	AG	AG	AT	CT	AG	TT	GG	CC	CT	CT	GG	GG	GG
1117	AA	AG	AT	AG	CT	AC	AC	AA	CT	AG	AG	AG	AG	AT	CT	AG	TT	GG	GC	CT	CT	AG	AG	AG
1118	AA	AG	AT	AG	CT	AC	AC	AA	CT	AG	AG	AG	AG	AT	CT	AG	TT	GG	GC	CT	CT	AG	AG	AG
1119	AA	AG	AT	GG	TT	CC	AC	GG	CT	GG	AG	AG	AG	AT	CT	AG	TT	GG	CC	CT	CT	AG	AG	AG
1120	AA	AG	AT	GG	TT	CC	AC	GG	CT	AG	AG	AG	AG	AT	CT	AG	TT	GG	CC	CT	CT	GG	GG	GG
1121	AA	AG	AT	GG	TT	CC	AC	GG	CT	AG	AG	AG	AG	AT	CT	AG	GT	AG	CC	CT	CT	AG	AG	AG
1122	AA	AG	AT	GG	TT	CC	AC	AG	CT	AG	AG	AA	AG	AT	CT	AG	GT	AG	GC	CT	CT	AG	AG	AG
1123	AG	AG	AA	GG	TT	CC	AC	AG	CT	AA	AG	AG	AG	AT	CT	AG	TT	GG	GC	CT	CT	AG	AG	AG
1125	AG	AG	AA	GG	TT	CC	CC	AA	CT	AA	GG	GG	GG	TT	TT	GG	TT	GG	GG	TT	TT	GG	GG	GG
1126	AA	AG	AT	GG	TT	CC	AC	AG	CT	AG	AG	AG	AG	AT	CT	AG	TT	GG	GC	CT	CT	AG	AG	AG
1128	AA	AG	AT	AG	CT	AC	AC	GG	CT	AG	AG	AG	AG	AT	CT	AG	GT	AG	CC	CT	CT	GG	GG	GG
1129	AA	AG	AT	GG	TT	CC	AC	AG	CT	AG	AG	AG	AG	AT	CT	AG	GT	AG	GG	CT	CT	AG	AG	AG
1130	AA	AG	AT	GG	TT	CC	AC	GG	CT	AG	AG	AG	AG	AT	CT	AG	TT	GG	GC	CT	CT	AG	AG	AG
1132	AA	AG	AT	GG	TT	CC	AC	AG	CT	AG	AG	AG	AG	AA	CT	AG	GT	AG	GC	CT	CT	AG	AG	AG
1133	AA	AG	AT	GG	TT	CC	AC	AG	CT	AG	AG	AG	AG	AT	CT	AG	GT	AG	GC	CT	CT	AG	AG	AG
1134	AA	AG	AT	AG	CT	AC	AC	GG	CT	AG	AG	AG	AG	AT	CT	AG	GT	AG	CC	CT	CT	AA	AA	AA
1135	AA	AG	AT	AG	CT	AC	AC	AG	CT	AG	AG	AG	AG	AT	CT	AG	GT	AG	GC	CT	CT	AG	AG	AG
1136	AA	AG	AT	AG	CT	AC	AC	AG	CT	AG	AG	AG	AG	AT	CT	AG	GT	AG	GC	CT	CT	AG	AG	AG
1137	AA	AG	AT	AG	CT	AC	AC	GG	CT	AG	AG	AG	AG	AT	CT	AG	TT	GG	CC	CT	TT	GG	GG	GG
1138	AG	AG	AT	GG	CT	AC	AA	GG	CT	AG	AG	AG	AG	AT	CT	AG	GT	AG	CC	CT	CT	GG	GG	GG
1139	AA	AG	AT	AG	CT	AC	AC	AG	CT	AG	AG	AG	AG	AT	CT	AG	GT	AG	GC	CT	CT	AG	AG	AG
1140	AA	AG	AT	AG	CT	AC	CC	GG	CT	AG	AG	AG	AG	AT	CT	AG	GT	AG	GG	CT	CT	AG	AG	AG
1141	AG	AA	AA	GG	TT	CC	CC	AG	CT	AG	AG	AG	AG	AT	CT	AG	TT	GG	GC	CT	CT	AG	AG	AG
1142	AA	AG	AT	AG	TT	CC	AC	GG	CT	AG	AG	AG	AG	AT	CT	AG	GT	AG	CC	CT	CT	GG	GG	GG
1143	AA	AG	AT	AG	TT	CC	AC	AG	CT	AG	AG	AG	AG	AT	CT	AG	GT	AG	GC	CT	CT	AG	AG	AG
1144	AA	AG	AT	GG	TT	CC	AC	GG	CT	AG	AG	AG	AG	AT	CT	AG	GT	AG	CC	CT	CT	GG	GG	GG
1145	AA	AG	AT	AG	CT	CC	AC	AG	CT	AG	AG	AG	AG	AT	CT	AG	GT	AG	GC	CT	CT	AG	AG	AG
1146	AA	AG	AT	AG	CT	CC	AC	AG	CT	AG	AG	AG	AG	AT	CT	AG	GT	AG	GC	CT	CT	AG	AG	AG
1147	AA	AG	AT	AG	CT	AC	AC	AG	CT	AG	AG	AG	AG	AT	CT	AG	GT	AG	GC	CT	CT	AG	AG	AG
1148	AA	AG	AT	GG	TT	CC	AC	AG	CT	AG	AG	AG	AG	AT	CT	AG	GT	AG	GC	CT	CT	AG	AG	AG
1149	AA	AG	AT	GG	TT	CC	AC	AA	CT	AG	AG	AG	AG	AT	CT	AG	GT	AG	GC	CT	CT	AG	AG	AG
1150	AA	AG	AT	AG	CT	AC	AC	GG	CT	AG	AG	AG	AG	AT	CT	AG	GT	AG	CC	CT	CT	GG	GG	GG
1151	AA	AG	AT	AG	CT	AC	AC	AG	CT	AG	AG	AG	AG	AT	CT	AG	GT	AG	GC	CT	CT	AG	AG	AG
1152	AA	AG	AT	GG	TT	CC	AC	AA	CT	AG	AG	AG	AG	AT	CT	AG	GT	AG	GC	CT	CT	GG	GG	GG
1153	AA	AG	AT	AG	CT	AC	AC	AG	CT	AG	AG	AG	AG	AT	CT	AG	GT	AG	GC	CT	CT	AG	AG	AG
1154	AA	AG	AT	AG	CT	AC	AC	AG	CT	AG	AG	AG	AG	AT	CT	AG	GT	AG	GC	CT	CT	GG	GG	GG
1155	AA	AG	AT	AG	CT	AC	AC	AG	CT	AG	AG	AG	AG	AT	CT	AG	GT	AG	GC	CT	CT	GG	GG	GG
1156	AA	AG	AT	AG	CT	AC	AC	AG	CT	AG	AG	AG	AG	AT	CT	AG	GT	AG	GC	CT	CT	AG	AG	AG
1157	AG	AG	AT	AG	CT	AC	AC	AG	CT	AG	AG	AG	AG	AT	CT	AG	GT	AG	GC	CT	CT	AG	AG	AG
1159	AG	AG	AT	AG	CT	AC	AC	GG	CT	AG	AG	AG	AG	TT	CT	AG	GT	AG	CC	CT	CT	GG	GG	GG
1160	AG	AG	AT	AG	CT	AC	AC	GG	CT	AG	AG	AG	AG	AT	CT	AG	GT	AG	CC	CT	CT	GG	GG	GG
1161	AA	AG	AT	GG	TT	CC	AC	AA	CT	AG	AG	AG	AG	AT	CT	AG	GT	AG	GG	CT	CT	GG	GG	GG
1162	AA	AG	AT	AG	CT	AC	AC	GG	CT	AG	AG	AG	AG	AT	CT	AG	GT	AG	CC	CT	CT	GG	GG	GG
1163	AA	AA	AA	AG	TT	CC	AC	AA	CT	AG	AG	AG	AG	AT	CT	AG	GT	AG	GG	CT	CT	GG	GG	GG
1164	AA	AG	AT	AG	CT	AC	AC	AG	CT	AA	AG	AG	AG	AT	CT	AG	GT	AG	GC	CT	CT	AG	AG	AG
1166	AA	AG	AT	AG	CT	AC	AC	AG	CT	AA	AG	AG	AG	AT	CT	AG	GT	AG	GC	CT	CT	AG	AG	AG
1167	AA	AG	AT	AG	CT	AC	AC	AA	CT	AG	AG	AG	AG	AT	CT	AG	GT	AG	GG	CT	CT	GG	GG	GG
1168	AG	AG	AT	AG	CT	AC	AC	GG	CT	AG	AG	AG	AG	AT	TT	AG	GT	AG	CC	CT	CT	GG	GG	GG
1169	AA	AG	AT	GG	TT	CC	CC	GG	TT	GG	GG	GG	GG	TT	TT	GG	TT	GG	CC	TT	TT	GG	GG	GG
1170	AA	AG	AT	AG	CT	AC	AC	AG	CT	AG	AG	AG	AG	AT	CT	AG	GT	AG	GC	CT	CT	AG	AG	AG
1171	AA	AG	AT	AG	CT	AC	AC	AG	CT	AG	AG	AG	AG	AT	CT	AG	GT	AG	GC	CT	CT	AG	AG	AG
1172	AA	AG	AT	AG	CT	AC	AC	AA	CT	AG	AG	AG	AG	AT	CT	AG	GT	AG	GG	CT	CT	GG	GG	GG
1173	AA	AG	AT	AG	CT	AC	AC	AG	CT	AG	AG	AG	AG	AT	CT	AG	GT	AG	GC	CT	CT	AG	AG	AG
1174	AA	AG	AT	AG	CT	AC	AC	AG	CT	AG	AG	AG	AA	AT	CT	AG	GT	AG	GC	CT	CT	AG	AG	AG
1176	AA	AA	AA	GG	TT	CC	AC	AA	TT	AG	AG	AG	AG	AT	CT	AG	GT	AG	GC	CT	CT	GG	GG	GG
1177	AA	AA	AA	GG	TT	CC	AC	AA	CT	AG	AA	AA	AA	AA	CC	AA	GT	AG	GC	TT	TT	GG	GG	GG
1178	AA	AG	AT	AG	CT	AC	AC	AG	CT	AG	AG	AG	AG	AT	CT	AG	GT	AG	GC	CT	CT	AG	AG	AG
1179	AA	AG	AT	AG	CT	AC	AC	AA	CT	AG	AG	AG	AG	AT	CT	AG	GT	AG	GC	CT	CT	GG	GG	GG
1180	AA	AG	AT	AG	CT	AC	AC	AG	CT	AG	AG	AG	AG	AT	CT	AG	GT	AG	GC	CT	CT	AG	AG	AG
1181	AA	AG	AT	GG	TT	CC	AC	AG	CT	AG	AG	AG	AA	AT	CT	AG	GT	AG	GC	CT	CT	AG	AG	AG
1182	AA	AA	AA	AG	CT	AC	AC	AA	CT	AG	AG	AG	AG	AT	CT	AG	GT	AG	GC	CT	CT	GG	GG	GG
1183	AA	AG	AT	AG	CT	AC	AC	AG	CT	AG	AG	AG	AG	AT	CT	AG	GT	AG	GC	CT	CT	AG	AG	AG
1184	AA	AG	AT	AG	CT	AC	AC	AG	TT	AG	AG	AG	AG	AT	CT	AG	GT	AG	GC	CT	CT	AG	AG	AG
1185	AA	AG	AT	AG	CT	AC	AC	AG	CT	AG	AG	AG	AG	AT	CT	AG	GT	AG	GC	CT	CT	AG	AG	AG
1186	AG	AA	AA	GG	TT	CC	CC	GG	CT	AA	GG	GG	GG	TT	TT	GG	TT	GG	CC	TT	TT	GG	GG	GG
1187	AA	AG	AT	AG	CT	AC	AC	AG	CT	AG	AA	AA	AA	AA	CC	AA	GT	AG	GC	CT	CT	AG	AG	AG
1188	AA	AG	AT	GG	CT	AC	AC	GG	CT	AG	AG	AG	AG	AT	CT	AG	GT	AG	CC	CT	CT	GG	GG	GG
1189	AA	AG	AT	AG	CT	AC	AC	AG	CT	AG	AG	AG	AG	AT	CT	AG	GT	AG	GC	CT	CT	AG	AG	AG
1190	AA	AG	AT	GG	CT	AC	AC	AA	CT	AG	AG	AG	AG	AT	CT	AG	GT	AG	GG	CT	CT	GG	GG	GG
1191	AA	AG	AT	AG	CT	AC	AC	AA	CT	AG	AG	GG	AG	AA	CT	AG	GT	AG	CC	CT	CT	GG	GG	GG
1192	AA	AG	AT	AG	CT	AC	AC	AG	CT	AG	AG	AG	AG	AT	CT	AG	GT	AG	GC	CT	CT	AG	AG	AG
1193	AA	AG	AT	AG	CT	AC	AC	AG	CT	AG	AG	AG	AG	AT	CT	AG	TT	GG	GC	CT	CT	AG	AG	AG
1194	AA	AG	AT	AG	CT	AC	AC	GG	CT	AG	AG	AG	AG	AT	CT	AG	TT	GG	CC	CT	CT	GG	GG	GG
1195	AA	AG	AT	AG	CT	AC	AC	AG	CT	AG	AG	AG	AG	AT	CT	AG	TT	GG	GC	CT	CT	AG	AG	AG
1196	AA	AG	AT	GG	CT	AC	AC	AG	CT	AG	AG	AG	AG	AT	CT	AG	GT	AG	GC	CC	CT	AG	AG	AG
1197	AA	AG	AT	AG	CT	AC	AC	GG	CT	AG	AG	AG	AG	AT	CT	AG	GT	AG	CC	CT	CT	GG	GG	GG
1198	AA	AG	AT	AG	CT	AC	AC	AG	CT	AG	AA	AA	GG	AA	TT	AA	GT	AG	GC	CC	CC	AG	AG	AG
1200	AA	AA	AA	GG	TT	CC	AC	AG	CT	AG	AG	AG	AG	AT	CT	AG	GT	AG	GC	CT	CT	AG	AG	AG

## Sheet: PI
number	PI-SNP1	PI-SNP2	PI-SNP3	PI-SNP4	PI-SNP5	PI-SNP6	PI-SNP7	PI-SNP8	PI-SNP9	PI-SNP10	PI-SNP11	PI-SNP12	PI-SNP13	PI-SNP14	PI-SNP15	PI-SNP16	PI-SNP17	PI-SNP18	PI-SNP19	PI-SNP20	PI-SNP21	PI-SNP22	PI-SNP23	PI-SNP24	PI-SNP25	PI-SNP26	PI-SNP27	PI-SNP28	PI-SNP29	PI-SNP30	PI-SNP31	PI-SNP32	PI-SNP33	PI-SNP34	PI-SNP35	PI-SNP36	PI-SNP37	PI-SNP38	PI-SNP39	PI-SNP40	PI-SNP41	PI-SNP42	PI-SNP43	PI-SNP44	PI-SNP45
866	CC	AG	GT	AG	AG	CT	GT	GT	AC	AG	AG	AG	AA	CT	AG	AT	GT	AG	CT	GT	AG	CT	TT	AG	AT	AT	AG	CT	CT	CT	GT	AC	AA	CT	GT	AG	AC	CT	AG	AG	CT	CC	GC	CT	GT
867	CT	AA	GT	GG	AG	CT	GT	TT	AC	AG	AG	AG	AA	CT	GG	AT	GT	GG	CT	TT	AG	TT	CC	AG	AT	AT	GG	CT	CT	TT	GT	AC	AT	CT	TT	AA	AC	TT	AG	GG	CT	GG	GC	CT	GT
868	CC	AG	GT	GG	AG	CT	GT	GG	AC	AG	AG	AG	AA	CT	AA	AT	GT	GG	CT	GT	AG	CT	TT	AG	AT	AT	AA	CT	CT	TT	GT	AC	AT	CT	GG	AA	AC	CC	AG	AG	CT	CC	GC	CT	GT
869	CT	AA	TT	AG	AG	TT	TT	TT	CC	AG	GG	GG	GG	TT	GG	TT	GT	AG	TT	GT	AG	TT	CC	AG	TT	TT	GG	CT	TT	TT	GT	AC	AA	TT	GG	AA	CC	TT	AA	GG	CT	GG	CC	CT	GT
871	CC	AA	TT	GG	GG	TT	TT	TT	CC	AG	GG	GG	GG	TT	GG	TT	GT	GG	TT	GT	AG	TT	CC	AG	TT	TT	GG	CT	TT	TT	GT	AC	AA	TT	TT	GG	CC	TT	AA	GG	CT	GG	CC	CT	GT
872	CC	AA	GT	AG	AG	CT	GT	TT	AC	AG	AG	AG	AA	CT	GG	AT	GT	AG	CT	GT	AG	TT	CC	AG	AT	AT	GG	CT	CT	TT	GT	AC	AT	CT	TT	GG	AC	TT	AA	GG	CT	GG	GC	CT	GT
873	CC	AA	TT	GG	GG	TT	TT	TT	CC	AG	GG	GG	GG	TT	GG	TT	GT	GG	TT	GT	GG	TT	CC	GG	TT	TT	GG	TT	TT	TT	GT	CC	AA	TT	TT	GG	CC	TT	GG	GG	CT	GG	CC	CC	TT
874	CT	AG	GG	GG	AG	TT	GT	TT	AA	AG	AA	AA	AA	CT	GG	AA	GT	GG	TT	GT	AG	TT	CC	AG	TT	AA	GG	CT	CC	TT	GG	AC	AT	CT	TT	GG	AC	TT	AG	GG	TT	GG	GC	CC	TT
875	CC	AG	TT	AG	AG	TT	TT	GT	CC	AG	GG	GG	GG	TT	AG	TT	GT	AG	TT	GT	AG	CC	CC	AG	TT	TT	AG	CT	TT	CT	GG	AC	AA	TT	GT	AG	CC	CT	GG	AG	CC	GG	CC	CT	GT
876	CC	AA	TT	AG	AG	TT	TT	GT	CC	AG	GG	GG	GG	TT	AG	TT	GT	AG	TT	GT	AG	CT	CC	AG	TT	TT	AG	CT	TT	CT	GG	AC	AA	TT	GT	AG	CC	CT	GG	AG	TT	GG	CC	TT	TT
877	CC	AA	TT	GG	AG	TT	TT	TT	CC	AG	GG	GG	GG	TT	GG	TT	GT	AG	TT	TT	AG	TT	CC	AG	TT	TT	GG	CT	TT	TT	GT	AC	AA	TT	TT	GG	CC	TT	GG	GG	CT	GG	CC	TT	TT
878	CT	AA	TT	GG	AG	TT	GT	GT	CC	AG	GG	GG	GG	TT	AG	TT	GT	AG	TT	GT	AG	CT	CC	AG	TT	AA	AA	CT	TT	CT	GG	AC	AA	TT	TT	GG	AA	CC	AA	AA	CC	GG	CC	CT	GT
879	CC	AA	TT	AG	AG	TT	GT	GT	CC	AG	GG	GG	GG	TT	AG	TT	GT	AG	TT	GT	AG	CT	CC	AG	TT	TT	AA	CT	TT	CT	GG	AC	AA	TT	GT	AG	CC	CC	GG	AA	TT	GG	CC	CT	GT
880	CT	AG	GT	AG	AG	CT	GT	GT	AC	AG	AG	AG	AG	CT	AG	AT	GT	AG	CT	GT	AG	CT	TT	AG	AT	AT	AA	CT	CT	CT	GT	AC	AA	CT	GT	AG	AC	CC	AG	AA	CT	CC	GC	CT	GT
881	CT	GG	GT	GG	AG	CT	GT	TT	AC	AG	AG	AG	AG	CT	GG	AT	GT	GG	CT	TT	AG	CT	TT	AG	AT	AT	GG	CC	CT	TT	GT	AC	AT	CT	TT	GG	AC	TT	AG	GG	CT	CC	GC	CC	GG
882	CT	GG	GT	AG	AA	CT	GT	GT	AC	AG	AG	AG	AG	CT	AG	AT	GT	AG	CT	GT	AG	CC	CT	AG	AT	AT	AG	CT	CT	CT	GT	AC	AT	CT	GT	AG	AC	CT	AG	AG	CT	GC	GC	CT	GT
883	CT	AA	GT	AG	AG	CT	GT	GT	AC	AG	AG	AG	GG	TT	AG	AT	GT	AG	CT	GT	AG	CT	TT	AG	AT	AT	AA	CT	CT	CC	GT	AC	AT	TT	GG	AA	AC	CC	AG	AA	CT	CC	CC	CT	GT
884	CC	AA	TT	AG	GG	TT	TT	GT	CC	AG	GG	GG	GG	TT	AG	TT	GT	AG	TT	GT	GG	CT	CC	GG	TT	TT	AG	TT	TT	CT	GT	CC	AA	TT	GT	AG	CC	CT	GG	AG	CC	GG	CC	CT	GT
885	CC	AG	TT	AG	AG	TT	TT	GT	CC	GG	GG	GG	GG	TT	AG	TT	TT	AG	TT	GT	AG	CT	CC	AG	TT	TT	AG	CT	TT	CT	GT	AC	AA	TT	GT	AG	CC	CT	GG	AG	CC	GG	CC	TT	TT
886	CC	AG	TT	AG	AA	TT	TT	GT	CC	AG	GG	GG	GG	TT	AG	TT	GT	AG	TT	GT	AG	CT	CC	AG	TT	AA	AG	CT	TT	CT	GG	AC	AA	TT	GT	AG	AA	CT	AA	AG	CC	GG	CC	CT	GT
887	CC	AA	TT	GG	GG	TT	TT	TT	CC	AG	GG	GG	GG	TT	GG	TT	GT	GG	TT	TT	GG	CT	CC	GG	TT	TT	GG	TT	TT	TT	GG	CC	AT	TT	TT	GG	CC	TT	GG	GG	CC	GG	CC	CT	GT
888	CT	AA	GG	AG	AG	CT	GT	GG	AC	AG	AA	AA	AG	CT	AA	AT	GT	AG	CT	GG	AG	CT	CT	AG	AT	AT	AA	CT	CT	CT	GT	AC	AT	CT	GT	AG	AC	CC	AG	AA	CT	GC	GC	CC	TT
889	CT	AA	GT	AG	AG	CT	GT	GT	AC	AG	AG	AG	AG	CT	AG	AT	GT	AG	CT	GT	AG	CT	CT	AG	AT	AT	AG	CT	CT	CT	GT	AC	AT	CT	GT	AG	AC	CT	AG	AG	CT	GC	GC	CC	TT
890	CC	AA	TT	AG	GG	TT	TT	GT	CC	AG	GG	GG	GG	TT	AG	TT	GT	AG	TT	GT	GG	CT	CC	GG	TT	TT	AG	TT	TT	CT	TT	CC	AA	TT	GT	AG	CC	CT	GG	AG	TT	GG	CC	CT	GT
891	CC	AA	TT	AG	AG	TT	TT	GG	CC	AG	GG	GG	GG	TT	AA	TT	GT	AG	TT	GT	AG	CT	TT	AG	TT	TT	AA	CT	TT	TT	TT	AC	AA	TT	GT	AG	CC	CC	GG	AA	TT	CC	CC	CT	GT
892	CT	AA	GT	AG	AG	CT	GT	GT	AC	AG	AG	AG	AG	CT	AG	AT	GT	AG	CT	GT	AG	CT	TT	AG	AT	AT	AG	CT	CT	CT	GT	AC	AT	CT	GT	AG	AC	CT	AG	AG	CT	CC	CC	CT	GT
893	CC	AG	TT	GG	AG	TT	TT	TT	CC	GG	GG	GG	GG	TT	GG	TT	TT	GG	TT	TT	AG	CT	CC	AG	TT	TT	GG	CT	TT	TT	GT	AC	AA	TT	TT	GG	CC	TT	GG	GG	CC	GG	CC	TT	TT
894	CC	AG	TT	GG	AG	TT	TT	TT	CC	AG	GG	GG	GG	TT	GG	TT	GT	GG	TT	TT	AG	TT	CC	AG	TT	TT	GG	CT	TT	TT	GT	AA	AA	TT	TT	GG	CC	TT	GG	GG	CC	GG	CC	CT	GT
895	CT	AA	GT	GG	AG	CT	GT	GG	AC	AG	AG	AG	AG	CT	AA	AT	GT	GG	CT	GT	AG	CC	CT	AG	AT	AT	AA	CT	CT	TT	GT	AA	AA	CT	TT	GG	AC	CC	AG	AA	CT	GC	GC	CT	GT
896	CT	AA	TT	GG	AG	TT	TT	TT	CC	AG	GG	GG	GG	TT	GG	TT	GT	GG	TT	TT	AG	TT	TT	AG	TT	TT	GG	CT	TT	TT	GT	AA	AA	TT	TT	GG	CC	TT	GG	GG	CT	CC	CC	CT	GT
897	CT	AA	GT	AG	AG	CT	GT	GT	AC	AG	AG	AG	AG	CT	AG	AT	GT	AG	CT	GT	AG	CT	CT	AG	AT	AT	AG	CT	CT	CT	GT	AC	AT	CT	GT	AG	AC	CT	AG	AG	CT	GC	GC	CT	GT
898	CT	AA	GT	AG	AG	CT	GT	GT	AC	AG	AG	AG	GG	TT	AG	AT	GT	AG	CT	GT	AG	CT	TT	AG	AT	AT	AG	CT	CT	CT	TT	AC	AT	TT	GT	AG	AC	CT	AG	AG	TT	CC	CC	CT	GT
899	CC	AA	TT	GG	GG	TT	TT	GG	CC	AG	GG	GG	GG	TT	AA	TT	GT	GG	TT	GT	GG	CC	CC	GG	TT	TT	AA	TT	TT	CT	GG	CC	AA	TT	TT	GG	CC	CC	GG	AA	CC	GC	CC	CT	GT
900	CT	AA	TT	GG	AG	TT	TT	GT	CC	AG	GG	GG	GG	TT	AG	TT	GT	GG	TT	GT	AG	TT	CC	AG	TT	TT	AA	CT	TT	CT	GG	AC	AA	TT	TT	GG	CC	CC	GG	AA	CC	GC	CC	CT	GT
901	CT	AA	GT	GG	AG	CT	GT	GG	AC	AG	AG	AG	AG	CT	AA	AT	GT	GG	CT	GT	AG	TT	CT	AG	AT	AT	AA	CT	CT	CT	GT	AC	AT	CT	GG	AA	AC	CC	AG	AA	CT	GC	GC	CT	GT
902	CT	AG	GT	AG	AG	CT	GT	GT	AC	AG	AG	AG	AG	CT	AG	AT	GT	AG	CT	GT	AG	CT	CT	AG	AT	AT	AG	CT	CT	CT	GT	AC	AT	CT	GT	AG	AC	CT	AG	AG	CT	GC	GC	CT	GT
903	CT	AG	GT	AG	AG	CT	GT	GT	AC	AG	AG	AG	AG	CT	AG	AT	GT	AG	CT	GT	AG	TT	CT	AG	AT	AT	AA	CT	CT	CT	GT	AC	AT	CT	GT	AG	AC	CC	AG	AG	CT	GC	GC	CT	GT
906	CT	AG	GT	AG	AG	CT	GT	GT	AC	AG	AG	AG	AG	CT	AG	AT	GT	AG	CT	GT	AG	CT	CT	AG	AT	AT	AG	CT	CT	CT	GT	AC	AT	CT	GT	AG	AC	CT	AG	AG	CT	GC	GC	CT	GT
907	CT	AG	GT	AG	AG	CT	GT	GT	AC	AG	AG	AG	AG	CT	AG	AT	GT	AG	CT	GT	AG	TT	CT	AG	AT	AT	AG	CT	CT	CT	GT	AC	AT	CT	GT	AG	AC	CT	AG	AG	CT	GC	GC	CT	GT
909	CT	AG	GG	AG	AG	CT	GT	GT	AC	AG	AG	AA	AG	CT	AG	AT	GT	AG	CT	GT	AG	CT	CT	AG	AT	AT	AA	CT	CT	CT	GT	AC	AT	CT	GT	AG	AC	CC	AG	AA	CT	GC	GC	CT	GT
910	CT	AG	GT	AG	AG	CT	GT	GT	AC	AG	AG	AG	AG	CT	AG	AT	GT	AG	CT	GT	AG	CT	CT	AG	AT	AT	AG	CT	CT	CT	GT	AC	AT	CT	GT	AG	AC	CT	AG	AG	CT	GC	GC	CT	GT
911	CT	AG	GT	GG	AG	CT	GT	TT	AC	AG	AG	AG	AG	CT	GG	AT	GT	GG	CT	TT	AG	CT	CT	AG	AT	AT	GG	CT	CT	TT	GT	AC	AT	CT	TT	GG	AC	TT	AG	GG	TT	GC	GC	CT	GT
912	CT	AG	GT	AG	AG	CT	GT	GT	AC	AG	AG	AG	AA	CT	AG	AT	GT	AG	CT	GT	AG	CT	CT	AG	AT	AT	AG	CT	CT	CT	GT	AC	AT	CT	GT	AG	AC	CT	AG	AG	TT	GC	GC	CT	GT
913	CT	AA	GT	AG	AG	CT	GT	GG	AC	AG	AG	AG	GG	TT	AA	AT	GT	AG	CT	GT	AG	CT	CT	AG	AT	AT	AA	CT	CT	CC	GT	AC	AT	TT	GT	AG	AC	CC	AG	AA	CT	GC	CC	CT	GT
914	CC	AA	GT	AG	AG	CT	GT	GT	AC	AG	AG	AG	AG	CT	AG	AT	GT	AG	CT	GT	AG	CT	CT	AG	AT	AT	AG	CT	CT	CT	GT	AC	AT	CT	GT	AG	AC	CT	AG	AG	CT	GC	GC	CT	GT
915	CT	AA	GT	GG	AG	CT	GT	TT	AC	AG	AG	AG	AG	CT	GG	AT	GT	GG	CT	TT	AG	CT	CT	AG	AT	AT	GG	CT	CT	TT	GT	AC	AT	CT	TT	GG	AC	TT	AG	GG	CT	GC	GC	CT	GT
916	CC	AA	GT	GG	AG	CT	GT	TT	AC	GG	AG	AG	AG	CT	GG	AT	TT	GG	CT	TT	AG	CT	CT	AG	AT	AT	GG	CT	CT	TT	GT	AC	AT	CT	TT	GG	AC	TT	AG	GG	CT	GC	GC	TT	TT
917	CT	AA	GT	AG	AG	CT	GT	GT	AC	AG	AG	AG	AG	CT	AG	AT	GT	AG	CT	GT	AG	CT	CT	AG	AT	AT	AG	CT	CT	CT	GT	AC	AT	CT	GT	AG	AC	CT	AG	AG	CT	GC	GC	CT	GT
918	CC	AA	GT	GG	AG	CT	GT	TT	AC	AG	AG	AG	AG	CT	GG	AT	GT	GG	CT	TT	AG	CT	CT	AG	AT	AT	GG	CT	CT	TT	GT	AC	AA	CT	TT	GG	AC	TT	AG	GG	CT	GC	GC	CT	GT
919	CT	AA	GT	AG	AG	CT	GT	GG	AC	AG	AG	AG	AG	CT	AA	AT	GT	AG	CT	GT	AG	CT	CT	AG	AT	AT	AA	CT	CT	TT	GT	AC	AT	CT	GT	AG	AC	CC	AG	AA	CT	GC	GC	CT	GT
920	CT	AA	GT	AG	AG	CT	GT	GG	AC	AG	AG	AG	AG	CT	AA	AT	GT	AG	CT	GT	AG	CT	CT	AG	AT	AT	AA	CT	CT	CC	GT	AA	AT	CT	GG	AA	AC	CC	AG	AA	CT	GC	GC	CT	GT
921	CT	AG	GT	AG	AG	CT	GT	GT	AC	AG	AG	AG	AG	CT	AG	AT	GT	AG	CT	GT	AG	CT	CT	AG	AT	AT	AG	CT	CT	CT	GT	AC	AT	CT	GT	AG	AC	CT	AG	AG	CT	GC	GC	CT	GT
922	CT	AA	GT	GG	AG	CT	GT	TT	AC	AG	AG	AG	AG	CT	GG	AT	GT	GG	CT	TT	AG	CT	CT	AG	AT	AT	GG	CT	CT	TT	GT	AC	AT	CT	TT	GG	AC	TT	AA	GG	CT	GC	GC	CT	GT
923	CT	AG	GT	AG	AG	CT	GT	GG	AC	AG	AG	AG	GG	TT	AA	AT	GT	AG	CT	GT	AG	CT	CT	AG	AT	AT	AA	CT	CT	CC	GT	AC	AT	TT	GT	AG	AC	CC	AG	AA	CT	GC	CC	CT	GT
924	CT	AA	GT	GG	AG	CT	GT	GG	AC	AG	AG	AG	AG	CT	AA	AT	GT	AG	CT	GT	AG	CT	CT	AG	AT	AT	AA	CT	CT	CC	GT	AC	AT	CT	GT	AG	AC	CC	AG	AA	CT	GC	GC	CT	GT
925	CT	AG	GT	AG	AG	CT	GT	GG	AC	AG	AG	AG	GG	TT	AA	AT	GT	AG	CT	GT	AG	CT	CT	AG	AT	AT	AA	CT	CT	TT	GT	AC	AT	TT	GT	AG	AC	CC	AG	AA	CT	GC	CC	CT	GT
926	CC	AG	GT	GG	AG	CT	GT	TT	AC	AG	AG	AG	AG	CT	GG	AT	GT	GG	CT	TT	AG	CT	CT	AG	AT	AT	GG	CT	CT	TT	GT	AC	AT	CT	TT	GG	AC	TT	AG	GG	CT	GC	GC	TT	TT
927	CC	AA	GT	GG	AG	CT	GT	TT	AC	AG	AG	AG	AG	CT	GG	AT	GT	GG	CT	TT	AG	CT	CT	AG	AT	AT	GG	CT	CT	TT	GT	AC	AT	CT	TT	GG	AC	TT	AG	GG	CT	GC	GC	CT	GT
928	CC	AA	GT	AG	AG	CT	GT	GG	AC	AG	AG	AG	AG	CT	AA	AT	GT	AG	CT	TT	AG	CT	CT	AG	AT	AT	AA	CT	CT	CC	GT	AC	AT	CT	GT	AG	AC	CC	AG	AA	CT	GC	GC	TT	TT
929	CT	AG	GT	GG	AG	CT	GT	TT	AC	AG	AG	AG	AG	CT	GG	AT	GT	AA	CT	TT	AG	CT	CT	AG	AT	AT	GG	CT	CT	TT	GT	AC	AT	CT	TT	GG	AC	TT	AG	GG	CT	GC	GC	CT	GT
930	CT	AG	GT	AG	AG	CT	GT	GT	AC	AG	AG	AG	AG	CT	AG	AT	GT	AG	CC	GT	AG	CT	CT	AG	AT	AT	AG	CT	CT	CT	GT	AC	AA	CT	GT	AG	AC	CT	AG	AG	CT	GC	GC	CT	GT
931	CT	AG	GT	AG	AG	CT	GT	GT	AC	AG	AG	AG	AG	CT	AG	AT	GT	AG	CC	GT	AG	CT	CT	AG	AT	AT	AG	CT	CT	CT	GT	AC	AT	CT	GT	AG	AC	CT	AG	AG	CT	GC	GC	CT	GT
932	CC	AG	GT	AG	AG	CT	GT	GT	AC	AG	AG	AG	AG	CT	AG	AT	TT	AG	CT	GT	AG	CT	CT	AG	AT	AT	AG	CT	CT	CT	GT	AC	AT	CT	GT	AG	AC	CT	AG	AG	CT	GC	GC	CT	GT
933	CT	AA	GT	AG	AG	CT	GT	GT	AC	AG	AG	AG	AG	CT	AG	AT	GT	AG	CT	GT	AG	CT	CT	AG	AT	AT	AG	CT	CT	CT	GT	AC	AT	CT	GT	AG	AC	CT	AG	AG	CT	GC	GC	CT	GT
935	CT	AG	GT	AG	AG	CT	GT	GT	AC	AG	AG	AG	AG	CT	AG	AT	GT	AG	CT	GT	AG	CT	CT	AG	AT	AT	AG	CT	CT	CT	GT	AC	AT	CT	GT	AG	AC	CT	AG	AG	CT	GC	GC	CT	GT
937	CC	AA	GT	AG	AG	CT	GT	GG	AC	AG	AG	AG	GG	TT	AA	AT	GT	AG	CC	GT	AG	CT	CT	AG	AT	AT	AG	CT	CT	CT	GT	AC	AA	TT	GT	AG	AC	CT	AG	AG	CT	GC	GC	CC	GG
938	CT	AA	GT	AG	AG	CT	GT	GT	AA	AG	AG	AG	GG	TT	AG	AA	GT	AG	CT	GT	AG	CT	CT	AG	AT	AT	AG	CT	CT	CT	GT	AC	AA	TT	GT	AG	AC	CT	AA	AG	CT	GC	GC	CT	GT
939	CC	AA	GT	AG	AG	CT	GT	GT	AC	AG	AG	AG	AG	CT	AG	AT	GT	AG	CT	GT	AG	CT	CT	AG	AT	AA	AG	CT	CT	CT	GT	CC	AT	CT	GT	AG	AC	CT	AG	AG	CT	GC	GC	CT	GT
941	CT	AG	TT	AG	AG	CT	GT	GT	AC	AG	AG	AG	AG	CT	AG	AT	GT	AG	CT	GT	AG	CT	CT	AG	AT	AT	AG	CT	CT	CT	GT	AC	AT	CT	GT	AG	AC	CT	AG	AG	CT	GC	GC	CT	GT
942	CT	AA	GT	AG	AG	CT	GT	GT	AC	AG	AG	AG	AG	CT	AG	AT	GT	AG	CT	GT	AG	CT	CT	AG	AT	AT	AG	CT	CT	CT	GT	AC	AT	CT	GT	AG	AC	CT	AG	AG	CT	GC	GC	CT	GT
943	CT	AA	GT	AG	AG	CT	GT	GT	AA	AG	AG	AG	AG	CT	AG	AA	GT	AG	CT	GT	AG	CT	CT	AG	AT	AT	AG	CT	CT	CT	GT	AC	AT	CT	GT	AG	AC	CT	AG	AG	CT	GC	GC	CT	GT
945	CC	AA	GT	GG	AG	CT	GT	TT	AC	AG	AG	AG	GG	TT	GG	AT	GT	GG	CT	TT	AG	CT	CT	AG	AT	AT	GG	CT	CT	TT	GT	AC	AA	TT	GG	AA	AC	TT	AG	GG	CT	GC	GC	CT	GT
947	CT	AA	GT	AG	AG	CT	GT	GT	AC	AG	AG	AG	AA	CT	AG	AT	GT	AG	CT	GT	AG	CT	CT	AG	AT	AT	AG	CT	CT	CT	GT	AC	AA	CT	GT	AG	AC	CT	AG	AG	CT	GC	GC	CT	GT
949	CT	AA	GT	GG	AG	CT	GT	GG	AC	AG	AG	AG	AG	CT	AA	AT	GT	GG	CT	TT	AG	CT	CT	AG	AT	AT	AA	CT	CT	TT	GT	AC	AT	CT	TT	GG	AC	CC	AG	AA	CT	GC	GC	CT	GT
950	CT	AG	GG	GG	AG	CT	GT	TT	AC	AG	AG	AG	AG	CT	GG	AT	GT	GG	CT	GT	AG	CT	CT	AG	AT	AT	GG	CT	CT	TT	GT	AC	AT	CT	TT	GG	AC	TT	AG	GG	CT	GC	GC	CT	GT
952	CT	AA	GT	GG	AG	CT	GG	TT	AC	AG	AG	AG	AG	CT	GG	AT	GT	GG	CT	TT	AG	CT	CT	AG	AT	AT	GG	CT	CT	TT	GT	AC	AT	CT	TT	GG	AC	TT	AG	GG	CT	GC	GC	CT	GT
953	CT	AA	GT	AG	AG	CT	GG	GT	AC	AG	AG	AG	AG	CT	AG	AT	GT	AG	CT	TT	AG	CT	CT	AG	AT	AT	AG	CT	CT	CT	GT	AC	AT	CT	GT	AG	AC	CT	AG	AG	CT	GC	GC	CT	GT
954	CC	AA	GT	GG	AG	CT	GT	TT	AC	AG	AG	AG	GG	TT	GG	AT	GT	GG	CT	TT	AG	CT	CT	AG	AT	AT	GG	CT	CT	TT	GT	AC	AA	TT	TT	GG	AC	TT	AG	GG	CT	GC	CC	CT	GT
955	CT	GG	GT	AG	AG	CT	GT	GT	AC	AA	AG	AG	AG	CT	AG	AT	GG	AG	CT	GT	AG	CT	CT	AG	AT	AT	AG	CT	CT	CT	GT	AC	AA	CT	GT	AG	AC	CT	AG	AG	CT	GC	GC	CT	GT
956	CT	AA	GT	GG	AG	CT	GT	TT	AC	AA	AG	AG	AG	CT	GG	AT	GG	GG	CT	GT	AG	CT	CT	AG	AT	AT	GG	CT	CT	TT	GT	AA	AT	CT	GG	AA	AC	TT	AG	GG	CT	GC	GC	CT	GT
957	CC	AA	GT	GG	AG	CT	GT	GG	AC	AA	AG	AG	GG	TT	AA	AT	GG	GG	CT	GT	AG	CT	CT	AG	AT	AT	AA	CT	CT	CC	GT	AC	AT	TT	TT	GG	AC	CC	AG	AA	CT	GC	CC	CT	GT
958	CT	AG	TT	GG	AG	CT	GT	GG	AC	AG	AG	AG	AG	CT	AA	AT	GT	GG	CT	TT	AG	CT	CT	AG	AT	AT	AA	CT	CT	CC	GT	AC	AT	CT	GG	AA	AC	CC	AG	AA	CT	GC	GC	CT	GT
960	CT	AA	GT	AG	AG	CT	GG	GT	AC	AG	AG	AG	AG	CT	AG	AT	GT	AG	CT	GT	AG	CT	CT	AG	AT	AT	AG	CT	CT	CT	GT	AC	AT	CT	GT	AG	AC	CT	AG	AG	CT	GC	GC	CT	GT
961	CT	AA	GT	GG	AG	CT	GT	TT	AC	AG	AG	AG	GG	TT	GG	AT	GT	GG	CT	TT	AG	CT	CT	AG	AT	AT	GG	CT	CT	TT	GT	AC	AA	TT	TT	GG	AC	TT	AG	GG	CT	GC	CC	CT	GT
962	CT	AG	GT	AG	AG	CT	GT	GT	AC	AG	AG	AG	AG	CT	AG	AT	GT	AG	CT	GT	AG	CT	CT	AG	AT	AT	AG	CT	CT	CT	GT	AC	AT	CT	GT	AG	AC	CT	AG	AG	CT	GC	GC	CT	GT
963	CT	AA	GT	GG	AG	CT	GT	TT	AC	AG	AG	AG	AG	CT	GG	AT	GT	GG	CT	TT	AG	CT	CT	AG	AT	AT	GG	CT	CT	TT	GT	AC	AA	CT	TT	AA	AC	TT	AG	GG	CT	GC	GC	CT	GT
964	CT	AG	GT	AG	AG	CT	GT	GT	AC	AG	AG	AG	AG	CT	AG	AT	GT	AG	CT	GT	AG	CT	CT	AG	AT	AT	AG	CT	CT	CT	GT	AC	AA	CT	GT	AG	AC	CT	AG	AG	CT	GC	GC	CT	GT
965	CC	AA	GT	AG	AG	CT	GT	GG	AC	AG	AG	AG	GG	TT	AA	AT	GT	AA	CT	GT	AG	CT	CT	AG	AT	AT	AG	CT	CT	CT	GG	AC	AA	TT	GT	AG	AC	CT	AG	AG	CC	GC	CC	CT	GT
966	CT	AG	GT	GG	AG	CT	GT	TT	AC	GG	AG	AG	AG	CT	GG	AT	TT	GG	CT	TT	AG	CT	CT	AG	AT	AT	GG	CT	CT	TT	GT	AC	AT	CT	TT	GG	AC	TT	AG	GG	CT	GC	GC	TT	TT
967	CT	AG	GT	GG	AG	CT	GT	GG	AC	AG	AG	AG	AG	CT	AA	AT	GT	GG	CT	TT	AG	CT	CT	AG	AT	AT	AA	CT	CT	TT	GT	AC	AT	CT	TT	GG	AC	CC	GG	AA	CT	GC	GC	CT	GT
968	CT	AG	GT	AG	AG	CT	GT	GT	AC	AG	AG	AG	AG	CT	AG	AT	GT	AG	CT	GT	AG	CC	CT	AG	AT	AT	AG	CT	CT	CT	GT	AC	AT	CT	GT	AG	AC	CT	AG	AG	CT	GC	GC	CT	GT
969	CT	AG	GT	AG	AG	CT	GT	GT	AC	AG	AG	AG	AG	CT	AG	AT	GT	AG	CT	GT	AG	CT	CT	AG	AT	AT	AG	CT	CT	CT	GT	AC	AT	CT	GT	AG	AC	CT	AG	AG	CT	GC	GC	CT	GT
970	CT	AG	GT	GG	AG	TT	GT	TT	AC	GG	AG	AG	AG	CT	GG	AT	TT	GG	CT	TT	AG	CT	CT	AG	TT	AT	GG	CT	CT	TT	GT	AC	AT	CT	TT	GG	AC	TT	AG	GG	CT	GC	GC	CT	GT
971	CT	AG	GT	AG	AG	CT	GT	GT	AC	AG	AG	AG	AG	CT	AG	AT	GT	AA	CT	GT	AG	CT	CT	AG	AT	AT	AG	CT	CT	CT	GT	AC	AT	CT	GT	AG	AC	CT	AG	AG	CT	GC	GC	CT	GT
972	CT	AG	GT	AG	AG	CT	GT	GT	AC	AG	AG	AG	AG	CT	AG	AT	GT	AG	CT	GT	AG	CT	CT	AG	AT	AT	AG	CT	CT	CT	GT	AC	AT	CT	GT	AG	AC	CT	AG	AG	CT	GC	GC	CT	GT
973	CT	AG	GT	AG	AG	CT	GT	TT	AC	AG	AG	AG	AG	CT	GG	AT	GT	AG	CT	TT	AG	CT	CT	AG	AT	AT	AG	CT	CT	CT	GT	AC	AT	CT	GT	AG	AC	CT	AG	AG	CT	GC	GC	CT	GT
974	CT	AG	GT	GG	AG	CT	GT	GT	AC	AG	AG	AG	AG	CT	AG	AT	GT	GG	CT	TT	AG	CT	CT	AG	AT	AT	AA	CT	CT	CT	GT	AC	AT	CT	TT	GG	AC	CC	AG	AA	CT	GC	GC	CT	GT
975	CT	AG	GT	AG	AG	CT	GT	GT	AC	AG	AG	AG	AG	CT	AG	AT	GT	AG	CT	GT	AG	CT	CT	AG	AT	AT	AG	CT	CT	CT	GT	AC	AT	CT	GT	AG	AC	CT	AG	AG	CT	GC	GC	CT	GT
976	CC	AG	GT	GG	AG	CT	GT	GT	AC	AG	AG	AG	AG	CT	AG	AT	GT	GG	CT	TT	AG	CT	CT	AG	AT	AT	AA	CT	CT	CT	GT	AC	AT	CT	TT	GG	AC	CC	AG	AA	CT	GG	GC	CT	GT
977	CT	AG	GT	AG	AG	CT	GT	GT	AC	AG	AG	AG	AG	CT	AG	AT	GT	AG	CT	TT	AG	CT	CT	AG	AT	AT	AG	CT	CT	CT	GT	AC	AT	CT	GT	AG	AC	CT	AG	AG	CT	GG	GC	CT	GT
978	CT	AA	GT	GG	AG	TT	GT	GT	AC	AG	AG	AG	AG	CT	AG	AT	GT	GG	CT	TT	AG	CT	CC	AG	TT	AT	AA	CT	CT	CC	GT	AC	AA	CT	TT	GG	AC	CC	AG	AG	CT	GG	GC	CT	GT
979	CT	AG	GT	GG	AG	CT	GT	TT	AC	AG	AG	AG	GG	TT	GG	AT	GT	GG	CT	TT	AG	CT	CT	AG	AT	AT	GG	CT	CT	TT	GT	AC	AT	TT	TT	GG	AC	TT	AG	GG	CT	GC	CC	CT	GT
980	CC	AG	GT	AG	AG	CT	GT	GT	AC	AG	AG	AG	GG	TT	AG	AT	GT	AG	CT	GT	AG	CT	CT	AG	AT	AT	AG	CT	CT	CT	GT	AC	AT	TT	GT	AG	AC	CT	AG	GG	CT	GC	CC	CT	GT
981	CT	AG	GT	AG	AG	CT	GT	GT	AC	AG	AG	AG	AG	CT	AG	AT	GT	AG	CC	GT	AG	CT	CT	AG	AT	AT	AG	CT	CT	CT	GT	AA	AT	CT	GT	AG	AC	CT	AG	AG	CT	GC	GC	CT	GT
982	CT	AG	GT	GG	GG	CT	GT	GT	AC	AG	AG	AG	AG	CT	AG	AT	GT	GG	CT	TT	GG	CT	CT	GG	AT	AT	AA	TT	CT	CC	GT	CC	AT	CT	TT	GG	AC	CC	AG	AG	CT	GC	GC	CT	GT
983	CT	AG	GT	AG	AG	CT	GT	GT	AC	AG	AG	AG	AG	CT	AG	AT	GT	AG	CT	GT	AG	CT	CT	AG	AT	AT	AG	CT	CT	CT	GT	AC	AT	CT	GT	AG	AC	CT	AG	AG	CT	GC	GC	CT	GT
984	CT	AG	GT	AG	AG	CT	GG	GT	AC	AG	AG	AG	GG	TT	AG	AT	GT	AG	CT	GT	AG	CT	CT	AG	AT	AT	AG	CT	CT	CT	GT	AC	AT	TT	GT	AG	AC	CT	GG	AG	CT	GC	CC	CT	GT
985	CT	AG	GT	GG	AG	CT	GT	TT	AC	AG	AG	AG	GG	TT	GG	AT	GT	GG	CT	TT	AG	CT	CT	AG	AT	AT	GG	CT	CT	TT	GT	AC	AT	TT	TT	GG	AC	TT	AG	GG	CT	GC	CC	CT	GT
986	CT	AG	GT	GG	AG	CT	GT	TT	AC	AG	AG	AG	GG	TT	GG	AT	GT	GG	CT	TT	AG	CT	CT	AG	AT	AT	AG	CT	CT	TT	GT	AC	AT	TT	TT	GG	AC	TT	AG	GG	CT	GC	CC	CT	GT
987	CT	AG	GT	AG	AG	CT	GT	GT	AC	AG	AG	AG	AG	CT	AG	AT	GT	AG	CT	GT	AG	CT	CT	AG	AT	AT	AG	CT	CT	CT	GT	AC	AT	CT	GT	AG	AC	CT	AG	AG	CT	GC	GC	CT	GT
988	CT	AG	GT	AG	AG	CT	GT	GT	AC	AG	AG	AG	AG	CT	AG	AT	GT	AG	CT	GT	AG	CT	CT	AG	AT	AT	AG	CT	CT	CT	GT	AC	AT	CT	GT	AG	AC	CT	AG	AG	CT	GC	GC	CT	GT
989	CT	AG	GT	GG	AG	CT	GT	TT	AC	AG	AG	AG	AG	CT	GG	AT	GT	GG	CT	GT	AG	CT	CT	AG	AT	AA	GG	CT	CT	TT	GT	AC	AT	CT	TT	GG	AA	TT	AA	GG	CT	GC	GC	CT	GT
990	CT	AG	GT	AG	AG	CT	GT	GT	AC	AG	AG	AG	AG	CT	AG	AT	GT	AG	CT	GT	AG	CT	CT	AG	AT	AT	AG	CT	CT	CT	GT	AC	AT	CT	GT	AG	AC	CT	AG	AG	CT	GC	GC	CT	GT
991	CT	AG	GT	AG	AG	CT	GT	GT	AC	AG	AG	AG	AG	CT	AG	AT	GT	AG	CT	GT	AG	CT	CT	AG	AT	AT	AG	CT	CT	CT	GT	AC	AT	CT	GG	AA	AC	CT	AG	AG	CT	GC	GC	CT	GT
992	CT	AG	GT	AG	AG	CT	GT	GT	AC	AG	AG	AG	AG	CT	AG	AT	GT	AG	CT	GT	AG	CT	CT	AG	AT	AT	AG	CT	CT	CT	GT	AC	AA	CT	GT	AG	AC	CT	AG	AG	CT	GC	GC	CT	GT
993	CT	AG	GT	GG	AG	CT	GT	TT	AC	AG	AG	AG	AG	CT	GG	AT	GT	GG	CT	TT	AG	CT	CT	AG	AT	AT	GG	CT	CT	TT	GT	AC	AT	CT	TT	GG	AC	TT	AG	GG	CT	GC	GC	CT	GT
994	CT	AA	GT	GG	AG	CT	GT	GG	AC	AG	AG	AG	AG	CT	AA	AT	GT	GG	CT	GT	AG	CT	CT	AG	AT	AT	AA	CT	CT	CC	GT	AA	AT	CT	GG	AA	AC	CC	AG	AA	CT	GC	GC	CT	GT
995	CC	AA	GT	GG	AG	CT	GT	GG	AC	AG	AG	AG	GG	TT	AA	AT	GT	GG	CT	GT	AG	CT	CT	AG	AT	AT	AA	CT	CT	TT	GG	AA	AA	TT	TT	GG	AC	CC	AG	AA	CC	GC	CC	CT	GT
996	CT	AA	GT	AG	AG	CT	GT	GT	AC	AG	AG	AG	AG	CT	AG	AT	GT	AG	CT	GT	AG	CC	CT	AG	AT	AT	AG	CT	CT	CT	GT	AC	AA	CT	GT	AG	AC	CT	AG	AG	CT	GC	GC	CT	GT
997	CT	AG	GT	GG	AG	CT	GT	GG	AC	AG	AG	AG	AG	CT	AA	AT	GT	GG	CT	GT	AG	CT	CT	AG	AT	AT	AA	CT	CT	CC	GT	AC	AT	CT	TT	GG	AC	CC	AG	AA	CT	GC	GC	CT	GT
999	CT	AG	GT	GG	AG	CT	GT	GG	AC	AG	AG	AG	AG	CT	AA	AT	GT	GG	CT	GT	AG	CT	CT	AG	AT	AT	AA	CT	CT	CC	GT	AC	AT	CT	TT	GG	AC	CC	AG	AA	CT	GC	GC	CT	GT
1000	CT	AG	GT	AG	AG	CT	GT	GT	AC	AG	AG	AG	AG	CT	AG	AT	GT	AG	CT	GT	AG	CT	CT	AG	AT	AT	AG	CT	CT	CT	GT	AC	AT	CT	GT	AG	AC	CT	AG	AG	CT	GC	GC	CT	GT
1001	CT	AG	GT	AG	AG	CT	GT	GT	AC	AG	AG	AG	AG	CT	AG	AT	GT	AG	CT	GT	AG	CT	CT	AG	AT	AA	AG	CT	CT	CT	GT	AC	AT	CT	GT	AG	AA	CT	AA	AG	CT	GC	GC	CT	GT
1002	CT	AG	TT	GG	AG	CT	GT	TT	AC	AG	GG	GG	GG	TT	GG	AT	GT	GG	CT	TT	AG	CT	CT	AG	AT	AT	GG	CT	CT	TT	GT	AC	AT	TT	TT	GG	AC	TT	AG	GG	CT	GG	CC	CT	GT
1004	CT	AG	GT	AG	AG	CT	GT	GT	AC	AG	AG	AG	AG	CT	AG	AT	GT	AG	CT	GT	AG	CT	CT	AG	AA	AT	AG	CT	CT	CT	GT	AC	AT	CT	GT	AG	AC	CT	AG	AG	CT	GC	GC	CT	GT
1006	CT	AG	GT	GG	AG	CT	GT	TT	AC	AG	AG	AG	AG	CT	GG	AT	GT	GG	CT	TT	AG	CT	CT	GG	AT	AA	AG	CT	CT	TT	GT	AA	AT	CT	TT	GG	AC	TT	AG	GG	CT	GG	GC	CT	GT
1007	CT	AG	TT	AG	AG	CT	TT	GT	AC	AG	GG	GG	AG	CT	AG	AT	GT	AG	CT	GT	AG	CT	CT	AG	AT	AT	AG	CT	CT	CT	GT	AC	AT	CT	GT	AA	AC	CT	AG	AG	CT	GC	GC	CT	GT
1008	CT	AG	GT	GG	AG	CT	GT	TT	AC	AG	AG	AG	AG	CT	GG	AT	GT	AG	CT	GT	AG	CT	CT	AG	AT	AT	AG	CT	CT	CT	GT	AC	AT	CT	GT	AG	AC	CT	AG	AG	CT	GC	GC	CT	GT
1009	CT	AA	GT	AG	AG	CT	GT	GT	AC	AG	AG	AG	AG	CT	AG	AT	GT	AG	CT	GT	AG	CT	CT	AG	AT	AT	AG	CT	CT	CT	GT	AC	AA	CT	GT	AG	AC	CT	AG	AG	CT	GC	GC	CT	GT
1010	CT	AA	GT	GG	AG	CT	GT	TT	AC	AG	AG	AG	AG	CT	GG	AT	GT	GG	CT	TT	AG	CT	CT	AG	AT	AT	GG	CT	CT	TT	GT	AC	AA	CT	TT	GG	AC	TT	AG	GG	CT	GC	GC	CT	GT
1011	CT	AG	GT	AG	AG	CT	GT	GT	AC	AG	AG	AG	AG	CT	AG	AT	GT	AG	CT	GT	AG	CT	CT	AG	AT	AT	AG	CT	CT	CT	GT	AC	AT	CT	GT	AG	AC	CT	AG	AG	CT	GC	GC	CT	GT
1012	CT	AG	GT	AG	AG	CT	GT	GT	AC	AG	AG	AG	AG	CT	AG	AT	GT	AG	CT	GT	AG	CT	CT	AG	AT	AT	AG	CT	CT	CT	GT	AC	AT	CT	GT	AG	AC	CT	AG	AG	CT	GC	GC	CC	GG
1014	CT	AG	GT	GG	AG	CT	GT	GG	AC	AG	AG	AG	AG	CT	AA	AT	GT	GG	CT	TT	AG	CT	CT	AG	TT	AT	AA	CC	CT	TT	GT	AC	AT	CT	TT	GG	AC	CC	AG	AA	CT	GC	GC	CC	GG
1015	CC	AG	GT	AG	AG	CT	GT	GT	AC	AG	AG	AG	AG	CT	AG	AT	GT	AG	CT	GT	AG	CT	CT	AG	AT	AT	AG	CT	CT	CT	GT	AC	AT	CT	GT	AG	AC	CT	AG	AG	CT	GC	GC	CT	GT
1016	CC	AA	GT	GG	AG	CT	GT	TT	AC	AG	AG	AG	AG	CT	GG	AT	GT	GG	CT	TT	AG	CT	CC	AG	AT	AT	GG	CT	CT	TT	GG	AC	AA	CT	TT	GG	AC	TT	AG	GG	CC	GG	GC	CT	GT
1017	CT	AG	GG	GG	AG	CT	GT	TT	AC	AG	AA	AA	GG	TT	GG	AT	GT	GG	CT	TT	AG	CT	CT	AG	AT	AT	GG	CT	CT	TT	GT	AC	AT	TT	TT	GG	AC	TT	AG	GG	CT	GC	CC	CT	GT
1018	CC	AA	GT	AG	AG	CT	GT	GT	AC	AG	AG	AG	GG	TT	AG	AT	GT	AG	CT	GT	AG	CT	TT	AG	AT	AT	AG	CT	CT	CT	GT	AC	AA	TT	GG	AA	AC	CT	AG	AG	CT	CC	CC	CT	GT
1019	CT	AG	GT	GG	AG	CT	GT	GG	AC	AG	AG	AG	AG	CT	AA	AT	GT	GG	CT	TT	AG	CT	CT	AG	AT	AT	AA	CT	CT	CC	GT	AC	AT	CT	TT	GG	AC	CC	AG	AA	CT	GC	GC	CT	GT
1020	CT	AG	GT	AG	AG	CT	GT	GT	AC	AG	AG	AG	AG	CT	AG	AT	GT	AG	CT	GT	AG	CT	CT	AG	AT	AT	AG	CT	CT	CT	GT	AC	AT	CT	GT	AG	AC	CT	AG	AG	CT	GC	GC	CT	GT
1021	CT	AG	GG	AG	AG	CT	GT	GT	AC	AG	AA	AA	AG	CT	AG	AT	GT	AG	CT	GT	AG	CT	CT	AG	AT	AT	AG	CT	CT	CT	GT	AC	AT	CT	GT	AG	AC	CT	AG	AG	CT	GC	GC	CT	GT
1022	CC	AG	GT	GG	AG	CT	GT	GG	AC	AG	AG	AG	AG	CT	AA	AT	GT	GG	CT	TT	AG	CT	CC	AG	AT	AT	AA	CT	CT	TT	GT	AC	AA	CT	TT	GG	AC	CC	AG	AA	CT	GG	GC	CT	GT
1023	CT	AG	GT	AG	AG	CT	GT	GT	AC	AG	AG	AG	AG	CT	AG	AT	GT	AG	CT	GT	AG	CT	CT	AG	AT	AT	AG	CT	CT	CT	GT	AC	AT	CT	GT	AG	AC	CT	AG	AG	CT	GC	GC	CT	GT
1024	CT	AA	GT	GG	AG	CT	GT	GT	AC	AG	AG	AG	AG	CT	AG	AT	GT	AG	CT	GT	AG	CT	TT	AG	AT	AT	AG	CT	CT	CT	GT	AC	AA	CT	GT	AG	AC	CT	AG	AG	CT	CC	GC	CT	GT
1025	CC	AA	GT	GG	AG	CT	GT	GG	AC	AG	AG	AG	GG	TT	AA	AT	GT	GG	CT	TT	AG	CT	TT	AG	AT	AT	AA	CT	CT	TT	GT	AC	AA	TT	TT	GG	AC	CC	AG	AA	CT	GG	CC	CT	GT
1026	CT	AG	GT	GG	AG	CT	GT	GT	AC	AG	AG	AG	GG	TT	AG	AT	GT	GG	CT	TT	AG	CT	CT	AG	AT	AT	AA	CT	TT	TT	GT	AC	AT	TT	TT	GG	AC	CC	AG	AA	CT	GC	CC	CT	GT
1027	CT	AG	GT	AG	GG	CT	GT	GT	AC	AG	AG	AG	GG	TT	AG	AT	GT	AG	CT	TT	AG	CT	CC	GG	AT	AT	AA	CT	CT	TT	GT	AC	AT	TT	GT	AG	AC	CC	AG	AA	CT	GG	CC	CT	GT
1028	CT	AG	GT	AG	AG	CT	GT	GG	AC	AG	AG	AG	AG	CT	AA	AT	GT	AG	CT	TT	AG	CT	CT	AG	AT	AT	AA	CC	CT	TT	GT	AC	AT	CT	GT	AG	AC	CC	AG	AA	CT	GC	GC	CT	GT
1029	CT	AG	GT	AG	AG	CT	GT	GT	AC	AG	AG	AG	AG	CT	AG	AT	GT	AG	CT	GT	AG	CT	CT	AG	AT	AT	AG	CT	CT	CT	GT	AC	AT	CT	GT	AG	AC	CT	AG	AG	CT	GC	GC	CC	GG
1030	CT	AA	GT	AG	AG	CT	GT	GT	AC	AG	AG	AG	AG	CT	AG	AT	GT	AG	CT	GT	AG	CT	CT	AG	AT	AT	AG	CT	CT	CT	GT	AC	AA	CT	GT	AG	AC	CT	AG	AG	CT	GC	GC	CC	GG
1031	CT	AA	GT	AG	AG	CT	GT	GG	AC	AG	AG	AG	GG	TT	AA	AT	GT	AG	CT	GT	AG	CT	CT	AG	AT	AT	AA	CT	CT	CC	GT	AC	AA	TT	GT	AG	AC	CC	AG	AA	CT	GC	CC	CT	GT
1032	CT	AG	GT	AG	AG	CT	GT	GT	AC	GG	AG	AG	GG	TT	AG	AT	TT	AG	CT	GT	AG	CT	CT	AG	AT	AT	AG	CC	CT	CT	GT	AC	AA	TT	GT	AG	AC	CT	AG	AG	CT	GC	CC	CT	GT
1033	CC	AG	GT	AG	AG	CT	GT	GT	AC	AG	AG	AG	GG	TT	AG	AT	GT	AG	CT	GT	AG	CT	CC	AG	AT	AT	AG	CC	CT	CT	GT	AC	AT	TT	GT	AG	AC	CT	AG	AG	CT	GG	CC	CT	GT
1034	CT	AG	GT	AG	AG	CT	GT	GT	AC	AG	AG	AG	GG	TT	AG	AT	GT	AG	CT	GT	AG	CT	CT	AG	AT	AT	AG	CC	CT	CT	GT	AC	AT	TT	GT	AG	AC	CT	AG	AG	CT	GC	CC	CT	GT
1035	CT	AG	GT	GG	AG	CT	GT	TT	AC	AG	AG	AG	GG	TT	GG	AT	GT	AA	CT	TT	AA	CT	CT	AG	AT	AT	AA	CT	CT	CC	GT	AC	AT	TT	GG	AA	AC	CT	AG	AA	CT	GC	CC	CT	GT
1036	CT	AG	GT	GG	AG	CT	GT	GT	AA	AG	AG	AG	AG	CT	AG	AA	GT	AG	CT	TT	AG	CC	CT	AG	AT	AT	AG	CT	CT	CT	GT	CC	AT	CT	GT	AG	AC	CT	AG	AG	CT	GC	GC	CT	GT
1037	CC	AG	TT	GG	AG	TT	TT	TT	CC	AG	GG	GG	GG	TT	GG	TT	GT	GG	TT	GT	AA	CT	CC	AG	TT	TT	AA	CT	TT	CC	TT	AC	AA	TT	TT	GG	CC	CT	GG	AA	TT	GG	CC	CT	GT
1039	CT	AG	GT	AG	AG	CT	GT	GT	AC	AG	AG	AG	AG	CT	AG	AT	GT	AG	CT	GT	AA	CT	CT	AG	AT	AT	AG	CT	CT	CC	GT	AC	AT	CT	GT	AG	AC	CT	AG	AG	CT	GC	CC	CT	GT
1041	CC	AA	GT	AG	AG	CT	GT	GT	AC	AG	AG	AG	AG	CT	AG	AT	GT	AG	CT	GT	AG	CT	CC	AG	AT	AT	GG	CT	CT	CT	GT	AC	AA	CT	GT	AG	AC	CT	AG	AG	CT	GG	GC	CT	GT
1042	CT	AG	GG	AG	AG	CT	GT	GT	AC	AG	AA	AA	AG	CT	AG	AT	GT	AG	CT	GT	AA	CT	CT	AG	AT	AT	AG	CT	CT	CT	GT	AC	AA	CT	GT	AG	AC	CT	AG	AG	CT	GC	GC	CT	GT
1043	CT	AG	GT	GG	AG	CT	GT	GT	AC	AG	AG	AG	AG	CT	AG	AT	GT	GG	CT	GT	AG	CT	CT	AG	AT	AT	AA	CT	CT	TT	GT	AC	AT	CT	TT	GG	AC	CT	AA	AA	CT	GC	GC	CT	GT
1045	CC	AA	TT	GG	GG	TT	TT	TT	CC	GG	GG	GG	GG	TT	GG	TT	TT	GG	TT	TT	GG	CT	CC	GG	TT	TT	GG	TT	TT	TT	GG	CC	AA	TT	TT	GG	CC	TT	GG	GG	CC	GG	CC	TT	TT
1046	CC	AA	GT	GG	AG	CT	GT	TT	AC	AG	AG	AG	AG	CT	GG	AT	GT	GG	CT	GT	AA	CT	CC	AG	AT	AT	AG	CT	CT	CT	GT	AC	AA	CT	TT	GG	AC	CT	AG	AG	CT	GG	GC	CT	GT
1047	CT	AG	GT	AG	AG	CT	GT	GT	AA	AG	AG	AG	AG	CT	AG	AA	GT	AG	CT	GT	AG	CT	CT	AG	AT	AT	AG	CT	CT	CT	GT	AC	AA	CT	GT	AG	AC	CT	AG	AG	CT	GC	GC	CT	GT
1048	CC	AA	TT	GG	AG	TT	TT	TT	CC	GG	GG	GG	GG	TT	GG	TT	TT	GG	TT	TT	GG	CC	CC	AG	TT	TT	GG	CT	TT	TT	GG	AC	AA	TT	TT	GG	CC	TT	GG	GG	CC	GG	CC	TT	TT
1049	CC	AG	GT	GG	AG	CT	GT	TT	AC	AG	AG	AG	AG	CT	GG	AT	GT	GG	CT	TT	AG	CT	CT	AG	AT	AT	GG	CT	CT	TT	GT	AC	AT	CT	TT	GG	AC	TT	AA	GG	CT	GC	GC	CT	GT
1050	CT	AG	GT	AG	AG	CT	GT	GT	AC	AG	AG	AG	AG	CT	AG	AT	GT	AG	CT	GT	AG	CT	CT	AG	AT	AT	AG	CT	CT	CT	GT	AC	AT	CT	GT	AG	AC	CT	AG	AG	CT	GC	GC	CT	GT
1051	CT	AG	GT	AG	AG	CT	TT	GT	AC	AG	AG	AG	AG	CT	AG	AT	GT	AG	CT	GT	AG	CT	CT	AG	AT	AT	AG	CT	CT	CT	GT	AC	AT	CT	GT	AG	AC	CT	AG	AG	CT	GC	GC	CT	GT
1052	CC	AA	GT	GG	AG	CT	GG	TT	AC	AG	AG	AG	GG	TT	GG	AT	GT	GG	CT	TT	AG	CT	TT	AG	AT	AT	GG	CT	CT	TT	GT	AC	AA	TT	TT	GG	AC	TT	AG	GG	CT	CC	CC	CT	GT
1053	CC	AA	TT	GG	GG	TT	TT	TT	CC	GG	GG	GG	GG	TT	GG	TT	TT	GG	TT	TT	GG	CT	CC	GG	TT	TT	GG	TT	TT	TT	GG	CC	AA	TT	TT	GG	CC	TT	GG	GG	CC	GG	CC	TT	TT
1054	CT	AG	GT	AG	AG	CT	GT	GT	AC	AG	AG	AG	AG	CT	AG	TT	GG	AG	CT	GT	AG	CT	CT	AG	AT	AT	AG	CT	CT	CT	GT	AC	AT	CT	GT	AG	AC	CT	AG	AG	CT	GC	GC	CT	GT
1055	CT	AA	GT	GG	AG	CT	GT	GG	AC	AG	AG	AG	AG	CT	AA	AT	GT	GG	CT	TT	AG	CT	CT	AG	AT	AT	AA	CT	CT	TT	GT	AC	AT	CT	TT	GG	AC	CC	AG	AA	CT	GC	GC	CT	GT
1056	CT	AG	GT	AG	AG	CT	GT	GT	AC	AG	AG	AG	AG	CT	AG	AT	GT	AG	CT	GT	AG	CC	CT	AA	AT	AT	AG	CT	CT	CT	GG	AC	AT	CT	GT	AG	AC	CT	AG	AG	CC	GC	GC	CT	GT
1057	CC	AG	GT	AG	AG	CT	GT	GT	AC	AG	AG	AG	AG	CT	AG	AT	GT	AG	CT	GT	AG	CT	CT	AG	AT	AT	AG	CT	CT	CT	GT	AC	AT	CT	GT	AG	AC	CT	AG	AG	CT	GC	GC	CT	GT
1058	CT	AG	GT	AG	AG	CT	GT	GT	AC	AG	AG	AG	AG	CT	AG	AT	GT	AG	CT	GT	AG	CT	CT	AG	AT	AT	AG	CT	CT	CT	GT	AA	AT	CT	GT	AG	AC	CT	AG	AG	CT	GC	GC	CT	GT
1059	CC	AA	GT	AG	AG	CT	TT	GT	AC	AG	AG	AG	AG	CT	AG	AT	GT	AG	CT	GT	AG	CT	CT	AG	AT	AT	AG	CT	CT	CT	GT	AC	AA	CT	GT	AG	AC	CT	AG	AG	CT	GC	GC	CT	GT
1060	CT	AG	GT	AG	AG	CT	GT	GT	AC	AG	AG	AG	AG	CT	AG	AT	GT	AG	CT	GT	AG	CT	CT	AG	AA	AT	AG	CT	CT	CT	GT	AC	AT	CT	GT	AG	AC	CT	AG	AG	CT	GC	GC	CT	GT
1061	CT	AG	GT	GG	AG	CT	GT	TT	AC	AG	AG	AG	AG	CT	GG	AT	GG	GG	CT	TT	AG	CT	CT	AG	AT	AT	GG	CT	CT	TT	GT	CC	AT	CT	TT	GG	AC	TT	AG	GG	CT	GC	GC	CT	GT
1062	CT	AG	GT	AG	AG	CT	GT	GT	AC	AG	AG	AG	AG	CT	AG	AT	GT	AG	CT	GT	AG	CT	CT	AG	AT	AT	AG	CT	CT	CT	GT	AC	AT	CT	GT	AG	AC	CT	AG	AG	CT	GC	GC	CT	GT
1063	CT	AG	GT	AG	AG	CT	GT	GT	AC	AG	AG	AG	AG	CT	AG	AT	GT	AG	CT	GT	GG	CT	CT	AG	AT	AT	AG	CT	CT	CT	TT	AC	AT	CT	GT	AA	AC	CT	AG	AG	TT	GC	GC	CT	GT
1065	CT	AG	GT	AG	AG	CT	GT	GT	AC	AG	AG	AG	AG	CT	AG	AT	GT	AG	CT	GT	AG	CT	CT	AG	AA	AT	AG	CT	CT	CT	GT	AC	AT	CT	GT	AG	AC	CT	AG	AG	CT	GC	GC	CT	GT
1066	CT	AA	GT	AG	AG	CT	GT	GG	AC	AG	AG	AG	AG	CT	AA	AT	GT	AG	CT	TT	AG	CT	CT	AG	AT	AT	AA	CT	CT	TT	GT	AC	AA	CT	GT	AG	AC	CC	AG	AA	CT	GC	GC	CT	GT
1067	CT	AG	GT	GG	AG	CT	GT	TT	AC	AG	AG	AG	AG	CT	GG	AT	GT	GG	CT	TT	AG	CT	CT	AG	AT	AT	GG	CC	CT	TT	GT	AC	AT	CT	TT	GG	AC	TT	AG	GG	CT	GC	GC	CT	GT
1069	CT	AG	GT	AG	AG	CT	GT	GG	AC	AG	AG	AG	AG	CT	AA	AT	GT	AG	CT	GT	AG	CT	CT	AG	AT	AT	AA	CT	CT	TT	GT	AC	AT	CT	GT	AG	AC	CC	AG	AA	CT	GC	GC	CT	GT
1071	CT	AA	GT	AG	AG	CT	GT	GT	AC	AG	AG	AG	AG	CT	AG	AT	GT	AG	CT	GT	AG	CT	CT	AG	AT	AT	AG	CT	CT	CT	GT	AC	AT	CT	GT	AG	AC	CT	AG	AG	CT	GC	GC	CT	GT
1073	CT	AA	GT	AG	AG	CT	GT	GT	AC	AG	AG	AG	AG	CT	AG	AT	GT	AG	CT	GT	AG	CT	CT	AG	AT	AT	AA	CT	CT	TT	GT	AC	AT	CT	GT	AG	AC	CC	AG	AA	CT	GC	GC	CT	GT
1074	CT	AA	GT	AG	AG	CT	GT	GT	AC	AG	AG	AG	AG	CT	AG	AT	GT	AG	CT	GT	AG	CT	CT	AG	AT	AT	AG	CT	TT	CT	GT	AC	AA	CT	GT	AG	AC	CT	AG	AG	CT	GC	GC	CT	GT
1075	CC	AA	TT	AG	AG	TT	TT	GT	CC	GG	GG	GG	GG	TT	AG	TT	TT	AG	TT	GT	AG	CT	CC	AG	TT	TT	AG	CT	TT	CT	GT	AC	AA	TT	GT	AG	CC	CT	GG	AG	CT	GG	CC	TT	TT
1076	CT	AG	GT	GG	AG	CT	GT	GT	AC	AA	AG	AG	AG	CT	AG	AT	GG	AG	CT	GT	AG	CT	CT	AG	AT	AT	AG	CT	CT	CT	GT	AC	AT	CT	GT	GG	AC	CT	AG	AG	TT	GC	GC	CC	GG
1077	CC	AA	TT	GG	GG	TT	TT	GT	CC	GG	GG	GG	GG	TT	AG	TT	TT	AG	CT	GT	GG	CT	CC	GG	TT	TT	AG	TT	TT	CT	GG	AA	AA	TT	GT	AG	CC	CT	GG	AG	CC	GG	CC	TT	TT
1078	CT	AG	GT	AG	AG	CT	GT	GT	AC	AG	AG	AG	AG	CT	AG	AT	GT	AG	CT	GT	AG	CT	CT	AG	AT	AT	AG	CT	CT	CT	GT	AC	AT	CT	GT	AG	AC	CT	AG	AG	CT	GC	GC	CT	GT
1079	CT	AG	GT	AG	AG	CT	GT	TT	AA	AG	AG	AG	AG	CT	GG	AA	GT	AA	CT	GT	AG	CT	CT	AG	AT	AT	GG	CT	CT	CT	GT	AC	AA	CT	GT	AG	AC	TT	AG	GG	CT	GC	GC	CT	GT
1080	CT	AG	GT	AG	AG	CT	GT	GT	AC	AG	AG	AG	AG	CT	AG	AT	GT	AA	CT	GT	AG	CT	CT	AG	AT	TT	AG	CT	TT	CT	GT	AA	AA	CT	GG	AA	AC	CT	AG	AG	CT	GC	GC	CT	GT
1081	CT	AG	GT	GG	AG	CT	GT	GT	AC	AG	AG	AG	AG	CT	AG	AT	GT	AG	CT	GT	AG	CT	CT	AG	AT	AT	AG	CT	CT	CT	GT	AC	AT	CT	GT	AG	AC	CT	AG	AG	CT	GG	GC	CT	GT
1082	CT	AG	GT	AG	AG	CT	GT	GT	AC	AG	AG	AG	AG	CT	AG	AA	GT	AG	CT	GT	AG	CT	CT	AG	AT	AT	AG	CT	CT	CT	GT	AC	AT	CT	GT	AG	AC	CT	AG	AG	CC	GC	GC	CT	GT
1083	CT	AG	GT	GG	AG	CT	GT	TT	AC	AG	AG	AG	GG	TT	GG	AT	GT	GG	CT	TT	AG	CT	CT	AG	AT	AT	GG	CT	CT	TT	GT	AC	AT	TT	TT	GG	AC	TT	AG	GG	CT	GC	CC	CT	GT
1085	CT	AG	GT	AG	AG	TT	GT	GG	AC	AA	AG	AG	AG	CT	AA	AT	GG	AG	CT	GT	AG	CT	CT	AG	AT	TT	AA	CT	CT	CC	GT	AC	AT	CT	GT	AG	AA	CC	AG	AA	CT	GC	GC	CC	GG
1087	CT	AG	GT	GG	AG	CT	GT	TT	AC	AG	AG	AG	AG	CT	GG	AT	GT	GG	CT	TT	AG	CT	CC	AG	AT	AT	GG	CT	CT	TT	GT	AC	AT	CT	TT	GG	AC	TT	AG	GG	CT	GG	GC	CC	GG
1088	CT	AG	GT	AG	GG	CT	GG	TT	AC	AG	AG	AG	GG	TT	GG	AT	GT	GG	TT	TT	AG	CT	CT	GG	AT	AT	GG	CT	CT	TT	GT	AC	AA	TT	TT	GG	AC	TT	AG	GG	CT	GC	CC	CC	GG
1089	CT	AG	GT	AG	AG	CT	GT	GT	AC	AG	AG	AG	GG	TT	AG	AT	GT	AG	TT	GT	AG	CT	CT	AG	AT	AT	AG	CT	CC	CT	GT	AC	AT	TT	TT	GG	AC	CT	AG	AG	CT	GC	CC	CT	GT
1090	CT	AG	GT	AG	AG	CT	GT	GT	AC	AG	AG	AG	AG	CT	AG	AT	GT	AG	CT	GT	AG	CT	CT	AG	AT	AT	AA	CT	CT	TT	GT	AC	AT	CT	GT	AG	AC	CC	AG	AA	CC	GC	GC	CT	GT
1091	CT	AG	GT	AG	AG	CT	GT	GT	AC	AG	AG	AG	AG	CT	AG	AT	GT	AG	TT	GT	AG	CT	CT	AG	AT	AT	AA	CT	TT	TT	GT	AC	AT	CT	GT	AG	AC	CC	AG	AA	CT	GC	GC	CT	GT
1092	CT	AG	GT	AG	AG	CT	GG	GT	AC	AG	AG	AG	AG	CT	AG	AT	GT	AG	CT	GT	GG	CT	CT	AG	AT	AT	AG	CT	CT	CT	GT	AC	AT	CT	GT	AG	AC	CT	AG	AG	CT	GC	GC	CT	GT
1093	CT	AG	GT	AG	AG	TT	GT	GT	AA	GG	AG	AG	AG	CT	AG	AT	GT	AG	CT	GT	AG	CT	CT	AG	TT	AT	AG	CT	CT	CT	GT	AC	AT	CT	GT	AG	AC	CT	AG	AG	CT	GG	GC	CT	GT
1094	CT	AG	GT	AG	AG	CT	GT	GT	AC	AG	AG	AG	GG	TT	AG	AT	GT	AG	CT	GT	AG	CT	CT	AG	AT	AT	AA	CT	CT	TT	GT	CC	AT	TT	GT	AG	AC	CC	AG	AA	CT	GC	CC	CT	GT
1096	CT	AG	GT	AG	AG	CT	GT	GT	AA	GG	AG	AG	AG	CT	AG	AT	TT	AG	CT	GT	AG	CT	CT	AG	AA	TT	AA	CT	CT	CC	GT	AC	AT	CT	GT	AG	AA	CC	AG	AA	CC	GC	GC	CT	GT
1097	CT	AG	GT	AG	AG	CT	GT	GT	AC	AG	AG	AG	AG	CT	AG	AT	GT	AG	CT	GT	AG	CT	CT	AG	AT	AT	AG	CT	CT	CT	GT	AC	AT	CT	GT	AG	AC	CT	AG	AG	CT	GC	GC	CT	GT
1098	CT	AG	GT	AG	AG	CT	GT	GT	AC	AG	AG	AG	AG	CT	AG	AT	GT	AG	CT	GT	AG	CT	CT	AG	AT	AT	AG	CT	CT	CT	GT	AC	AT	CT	GT	AG	AC	CT	AG	AG	CT	GC	GC	CT	GT
1099	CT	AG	GT	GG	AG	CT	GT	TT	AC	AG	AG	AG	AG	CT	GG	AT	GT	GG	CT	TT	AG	CT	CT	AG	AT	AT	GG	CC	CT	TT	GT	AC	AT	CT	TT	GG	AC	TT	AG	GG	TT	GC	GC	CT	GT
1100	CT	AG	GT	AG	AG	CT	TT	GT	AC	AG	AG	AG	AG	CT	AG	AT	GT	AG	CT	GT	AG	CT	CT	AG	AT	AT	AG	CT	CC	CT	GT	AC	AT	CT	GT	AG	AC	CT	AG	AG	CT	GC	GC	CT	GT
1101	CT	AG	GT	AG	AG	CT	GT	GT	AC	AG	AG	AG	AG	CT	AG	AT	GT	AG	CT	GT	AG	CT	CT	AG	AT	AT	GG	CT	CT	CT	GT	AC	AT	CT	GT	AA	AC	TT	AG	GG	CT	GC	GC	CT	GT
1102	CT	AG	GT	AG	AG	CT	GT	GT	AC	AG	AG	AG	AG	CT	AG	AT	GT	AG	CT	GT	GG	CT	CT	AG	AT	AT	AG	CT	CT	CT	GT	AC	AT	CT	GT	AA	AC	CT	AG	AG	CT	GC	GC	CT	GT
1103	CT	AG	GT	AG	AG	TT	GT	GG	AC	GG	AG	AG	AG	CT	AA	AT	GT	AG	CT	TT	AG	CT	CT	AG	TT	AT	AA	CT	CT	TT	GT	AC	AT	CT	GT	AA	AC	CC	AG	AA	CT	GC	GC	CT	GT
1104	CT	AG	GT	AG	GG	CT	TT	GT	AC	AG	AG	AG	AG	CT	AG	AT	GT	AG	CT	GT	AG	CT	CT	AG	AT	AT	AG	CT	CC	CT	GT	AC	AT	CT	GT	AA	AC	CT	AG	AG	CT	GC	GC	CT	GT
1105	CC	AG	GT	AG	GG	CT	GT	GT	AC	AG	AG	AG	AG	CT	AG	AT	GT	AG	CT	GT	AG	CC	CC	AG	AT	AT	AG	CT	CT	CT	GT	AC	AT	CT	GT	AG	AC	CT	AG	AG	CT	GG	GC	CT	GT
1106	CT	AG	GT	AG	AG	CT	GT	GT	AC	AG	AG	AG	AG	CT	AG	AT	GG	AG	CT	GT	AG	CT	CT	AG	AT	AT	AG	CC	CT	CT	GT	AC	AT	CT	GT	AG	AC	CT	AG	AG	CT	GC	GC	CT	GT
1107	CC	AG	GT	GG	AG	CT	GT	TT	AC	AG	AG	AG	AG	CT	GG	AT	GT	GG	CC	TT	AG	CT	CT	AG	AT	AT	GG	CT	CT	TT	GT	AC	AT	CT	TT	GG	AC	TT	AG	GG	CT	GC	GC	CT	GT
1108	CT	AG	GT	GG	AG	CT	GT	TT	AC	AG	AG	AG	AG	CT	GG	AT	GT	GG	CT	TT	AG	CT	CT	AG	AT	AT	GG	CT	CT	TT	GT	AA	AA	CT	TT	GG	AC	TT	AG	GG	CT	GC	GC	CT	GT
1110	CT	AA	GT	AG	AG	CT	GT	GT	AC	AG	AG	AG	GG	TT	AG	AT	GT	AG	CT	TT	AA	CT	CC	AG	AT	AT	AG	CT	CT	CT	GG	AC	AA	CT	GT	AG	AC	CT	AG	AG	CC	GG	CC	CT	GT
1111	CT	AG	GT	AG	AG	CT	GT	GT	AC	AG	AG	AG	GG	TT	AG	AT	GT	AG	CT	GT	AG	CT	CC	AG	AT	AT	AG	CT	CT	CT	GT	AC	AT	CT	GT	AG	AC	CT	AG	AG	CT	GG	CC	CT	GT
1112	CT	AG	GT	GG	AG	CT	GT	TT	AC	AA	AG	AG	GG	TT	GG	AT	GG	GG	CT	TT	AG	CT	CC	AG	AT	AT	GG	CT	CT	TT	GT	AC	AT	CT	TT	GG	AC	TT	AG	AG	CT	GG	CC	CT	GT
1113	CC	AA	TT	GG	AA	TT	TT	TT	CC	GG	GG	GG	GG	TT	GG	TT	TT	GG	TT	TT	AA	CT	CC	AA	TT	TT	GG	CC	TT	TT	GG	CC	AA	CT	GT	AA	CC	TT	GG	GG	CC	GG	CC	CT	GT
1115	CT	AG	TT	GG	AA	CT	GT	GT	AC	AG	GG	GG	AG	CT	GG	AT	GT	GG	CT	GT	AG	CT	CT	AA	AT	AT	GG	CC	CT	TT	GT	CC	AT	CT	TT	GG	AC	TT	AG	GG	CT	GC	GC	CT	GT
1116	CT	AG	GT	GG	AA	CT	GT	TT	AC	AG	AG	AG	GG	TT	GG	AT	GT	GG	CT	TT	AA	CT	CT	AA	AT	AT	GG	CC	CT	TT	GT	AA	AA	TT	TT	GG	AC	TT	GG	GG	CT	GC	CC	CT	GT
1117	CC	AG	GT	AG	AG	TT	GT	GT	AC	AG	AG	AG	GG	TT	AG	AT	GT	AG	CT	GT	AG	CT	CT	AG	TT	AT	AA	CT	CT	CC	GT	AC	AT	CT	GT	AG	AC	CC	AG	AA	CT	GC	CC	CT	GT
1118	CT	AG	GT	AG	AG	CT	GT	GT	AC	AG	AG	AG	GG	TT	AG	AT	GT	AG	CT	TT	AG	CT	CT	AG	AT	AT	AA	CT	TT	CC	GT	AC	AA	CT	GT	AG	AC	CC	AG	AA	CT	GC	CC	CT	GT
1119	CT	AG	GT	AG	AG	CT	GT	TT	AC	AG	AG	AG	GG	TT	GG	AT	GT	AG	CT	TT	AG	CT	TT	AG	AT	AT	GG	CT	CT	TT	GT	AC	AT	TT	GT	AG	AC	TT	AG	GG	CT	CC	CC	CT	GT
1120	CT	AG	GT	GG	AG	CT	GT	TT	AC	AG	AA	AG	GG	TT	GG	AT	GT	GG	CT	TT	AG	CT	CT	AG	AT	AT	GG	CT	CT	TT	GT	AC	AT	TT	TT	GG	AC	TT	AG	GG	CT	GC	CC	CT	GT
1121	CC	AG	GT	AG	GG	TT	GT	TT	AC	AG	AG	AG	AG	CT	GG	AT	GT	AG	CT	GT	AG	CT	CT	GG	TT	AT	GG	CT	CT	TT	GT	AC	AT	CT	GT	AG	AC	TT	AG	GG	CT	GC	GC	CT	GT
1122	CC	AG	GT	GG	AG	CT	GT	GT	AC	AG	AG	AG	AG	CT	AG	AT	GT	AG	CT	GT	AG	CT	CT	GG	AT	TT	AG	CT	CT	CT	GT	AC	AT	CT	GT	AG	AC	CT	AG	AG	CT	GC	GC	CT	GT
1123	CC	AA	GT	AG	AG	CT	GT	GT	AC	AG	AG	AG	GG	TT	AG	AT	GT	AG	CT	GT	AG	CT	CC	AG	AT	AT	AG	CT	CT	CT	GT	AC	AA	TT	GG	AA	AC	CT	AG	AG	CT	GG	CC	CT	GT
1125	CC	AA	TT	GG	GG	TT	TT	TT	CC	GG	GG	GG	GG	TT	AA	TT	TT	GG	CT	TT	GG	CT	CC	GG	TT	AA	AA	TT	TT	TT	GT	CC	AA	TT	TT	GG	CC	CC	GG	AA	CT	GG	CC	TT	TT
1126	CT	AG	GT	AG	AG	CT	GT	GT	AC	AG	AG	AG	GG	TT	AG	AT	GT	AG	CT	GT	AG	CT	CT	AG	AT	AT	AG	CT	CT	CT	GT	AC	AT	TT	GT	AG	AC	CT	AG	AG	CT	GC	CC	CT	GT
1128	CT	AG	GT	GG	AG	CT	GG	TT	AC	AG	AG	AG	AG	CT	GG	AT	GT	GG	CT	TT	AG	CT	CT	AG	AT	AT	GG	CT	CT	TT	GT	AC	AT	CT	TT	GG	AC	TT	AG	GG	CT	GC	GC	CT	GT
1129	CT	AG	GT	AG	AG	CT	GT	GG	AC	AG	AG	AG	AG	CT	AA	AT	GT	AG	CT	GT	AG	CT	CT	AG	AT	AT	AG	CT	CT	CT	GT	AC	AT	CT	GT	AG	AC	CT	AG	AG	CT	GC	GC	CT	GT
1130	CT	AG	GT	AG	AG	CT	GT	GT	AC	AG	AG	AG	GG	TT	AG	AT	GT	AG	CT	GT	AG	CT	CT	AG	AT	AT	AG	CT	CT	CT	GT	AC	AT	TT	GT	AG	AC	CT	AG	GG	CT	GC	CC	CT	GT
1132	CT	AG	GT	AG	AG	CT	GT	GT	AC	AG	AA	AG	AG	CT	AG	AT	GT	AG	CT	GT	AG	CT	CT	AG	AT	AT	AG	CT	CT	CT	GT	AC	AT	CT	GT	AG	AC	CT	AG	AG	CT	GC	GC	CT	GT
1133	CT	AG	GT	AG	AG	CT	GT	GT	AC	AG	AG	AG	AG	CT	AG	AT	GT	AG	CT	GT	AG	CT	CT	AG	AT	TT	AG	CT	CT	CT	GT	AC	AT	CT	GT	AG	CC	CT	AG	AG	CT	GC	GC	CT	GT
1134	CC	AG	GT	GG	AG	CT	TT	TT	AC	AG	AG	AG	AG	CT	GG	AT	GT	AA	CC	TT	AA	CT	CT	AG	AT	AT	GG	TT	CT	TT	GT	AC	AA	CT	GG	AA	AC	TT	AG	GG	CT	GC	GC	CT	GT
1135	CC	AG	GT	AG	AG	CT	GT	GT	AC	AG	AG	AG	AG	CT	AG	AT	GT	AG	CC	GT	AG	CT	CT	AG	AT	AT	AG	CT	CC	CT	GT	AC	AT	CT	GT	AG	AC	CT	AG	AG	CT	GC	GC	CT	GT
1136	CC	AG	GT	AG	AG	CC	GT	GT	AC	AG	AG	AG	AG	CT	AG	AT	GT	AG	CT	GT	AG	CT	CT	AG	AT	AT	AG	CT	CT	CT	GT	AC	AT	CT	GT	AG	AC	CT	AG	AG	CT	GC	GC	CT	GT
1137	CT	AG	GT	GG	AG	CT	GT	TT	AC	AA	AG	AG	GG	TT	GG	AT	TT	GG	CT	TT	AG	CT	CT	AG	AT	AT	AA	CT	CT	TT	GT	AC	AT	TT	TT	GG	AC	TT	AG	GG	CT	GC	CC	TT	TT
1138	CC	AG	GT	GG	AG	CT	GT	TT	AC	AG	AG	AG	AA	CT	GG	AT	GT	GG	CT	TT	AG	CT	CT	AG	AT	AA	GG	CC	CT	TT	GT	AC	AT	CT	TT	GG	AA	TT	AA	GG	CT	GC	GC	CT	GT
1139	CT	AA	GT	AG	AG	CT	GT	GT	AC	AG	AG	AG	AG	CT	AG	AT	GT	AG	CT	GT	AG	CT	CT	AG	AT	AT	AG	CT	CT	CT	GT	AC	AT	CT	GT	AG	AC	CT	AG	AG	CT	GC	GC	CT	GT
1140	CT	AG	GT	AG	AG	CT	GT	GG	AC	GG	AG	GG	AG	CT	AA	AT	GT	AG	CT	TT	AG	CT	CT	AG	AT	TT	AA	CT	CT	TT	GT	AC	AT	CT	TT	GG	CC	TT	GG	GG	CT	GC	GC	CT	GT
1141	CT	AA	GT	AG	AG	CC	GT	GT	AC	AG	AG	AG	GG	TT	AG	AT	GT	AG	CC	GT	AG	CT	CT	AG	AT	AT	AG	CT	TT	CT	GT	AC	AA	TT	GT	AG	AC	CT	GG	AG	CT	GC	CC	CT	GT
1142	CT	AG	GT	GG	AG	CT	GT	TT	AC	AG	AG	AG	AG	CT	GG	AT	GT	GG	CT	TT	AG	TT	CT	AG	AT	AT	GG	CT	CT	TT	GT	AC	AT	CT	TT	GG	AC	TT	AG	GG	CT	GC	GC	CT	GT
1143	CT	AG	GT	AG	AG	CT	GT	GT	AC	AG	AG	AG	AG	CT	AG	AT	GT	AG	CT	GT	AG	CT	CT	AG	AT	AT	AG	CT	CT	CT	GT	AC	AT	CT	GT	AG	AC	CT	AG	AG	CT	GC	GC	CT	GT
1144	CC	AG	GT	GG	AG	CT	GT	TT	AC	AG	AG	AG	AG	CT	GG	AT	GT	GG	CT	TT	GG	TT	CT	AG	AT	TT	AA	CT	CT	TT	GT	AC	AT	CT	TT	GG	AA	TT	AG	GG	CT	GC	GC	CT	GT
1145	CT	AG	GT	AG	AG	CT	GT	GT	AC	AG	AG	AG	AG	CT	AG	AT	GT	AG	CT	GT	AG	CT	CT	AG	AT	AT	GG	CT	CT	CT	GT	AC	AT	CT	GT	AG	AC	CT	AG	AG	CT	GC	GC	CT	GT
1146	CT	AG	GT	AG	AG	CT	GT	GT	AC	AG	AG	AG	AG	CT	AG	AT	GT	AG	TT	GT	AG	CT	CT	AG	AT	AT	AG	CC	CT	CT	GT	AC	AT	CT	GT	AG	AC	CT	AG	AG	CT	GC	GC	CT	GT
1147	CT	AG	GT	AG	AG	CT	GT	GT	AC	AG	AG	AG	AG	TT	AA	AT	GT	GG	CT	GT	AG	CT	CT	AG	AT	AT	AG	CT	CT	CT	GT	AC	AT	CT	GT	AG	AC	CT	AG	AG	CT	GC	GC	CT	GT
1148	CC	AG	GT	AG	AG	CT	GT	GT	AC	AG	AG	AG	AG	CT	AG	AT	GT	AG	CT	GT	AG	CT	CT	AG	AT	AT	AG	CT	CT	CT	GT	AC	AT	CT	GT	AG	AC	CT	AG	AG	CT	GC	GC	CT	GT
1149	CC	AG	GT	AG	AG	CT	GT	GT	AC	AG	AG	AG	AG	CT	AG	AT	GT	AG	CT	GT	AG	TT	CT	AG	AT	AT	AA	CT	CT	CC	GT	AC	AT	CT	GT	AG	AC	CC	AG	AA	CT	GC	GC	CT	GT
1150	CC	AG	GT	GG	AG	CT	GT	TT	AC	AG	AG	AG	AG	CT	GG	AT	GT	GG	CT	TT	AG	TT	CT	AG	AT	AA	GG	CT	CT	TT	GT	AC	AT	CT	TT	GG	AC	TT	AG	GG	CT	GC	GC	CT	GT
1151	CT	AG	GT	AG	GG	CT	GT	GT	AC	AG	AG	AG	AA	CT	AG	AT	GT	AG	CT	GT	AG	CT	CT	AG	AT	AT	AG	CT	CT	CT	GT	AC	AT	CT	GT	AG	AC	CT	AG	AG	CT	GC	GC	CT	GT
1152	CC	AG	GT	GG	AG	CT	GT	GT	AC	AG	AG	AG	AG	CT	AG	AT	GT	GG	CT	GT	AG	CC	CC	AG	AT	AT	AA	TT	CC	CC	GT	AC	AT	CT	TT	GG	AC	CC	AG	AA	CT	GC	GC	CT	GT
1153	CT	AA	GT	AG	AG	CT	GT	GT	AC	AG	AG	AG	AG	CT	GG	AT	GT	GG	CT	GT	AG	CT	CT	AG	AT	AT	AG	CT	CT	CT	GT	AC	AT	CT	GT	AG	AC	CT	AG	AG	CT	GC	GC	CT	GT
1154	CT	AG	GT	GG	AG	CT	GT	GT	AC	AG	AG	AG	AG	CT	AG	AT	GG	GG	CT	GT	AG	CT	CT	AG	AT	AT	AG	CT	CT	CT	GT	AC	AA	CT	TT	GG	AC	CT	AG	AG	CT	GC	GC	CT	GT
1155	CT	AA	GT	GG	AG	CT	GT	GT	AC	AG	AG	AG	AG	CT	AG	AT	GT	GG	CT	TT	AG	CC	CT	AG	AT	AT	AA	CT	CT	CC	GT	AC	AA	CT	TT	GG	AC	CC	AG	AG	CT	GC	GC	TT	TT
1156	CT	AG	GT	AG	AG	CT	GT	TT	AC	AG	AG	AG	AG	CT	AG	AT	GT	AG	CT	GT	AG	CT	CT	AG	AT	AT	AG	CT	CT	CT	GT	AC	AT	CT	GT	AG	AC	CT	AG	AG	CT	GC	GC	CT	GT
1157	CT	AG	GT	AG	AG	CT	GT	GT	AC	AG	AG	AG	AG	CT	AG	AA	GT	AG	CT	GT	AG	CT	CT	AG	AT	AT	AG	CT	CT	CT	GT	AC	AT	CC	GT	AG	AC	CT	AG	AG	CT	GC	GC	TT	TT
1159	CT	AG	GT	GG	AG	CT	GT	TT	AC	AG	AG	AG	AG	CT	GG	AT	GT	GG	CT	TT	AG	TT	CT	AG	AT	AT	GG	CT	CT	TT	GT	AC	AA	CT	TT	GG	AC	TT	AG	GG	CT	GC	GC	CT	GT
1160	CT	AG	GT	GG	AG	CT	GT	TT	AC	AG	AG	AG	AG	CT	GG	AT	GT	GG	CT	TT	AG	TT	CC	AG	AT	AT	GG	CC	CT	TT	GT	AC	AT	CT	TT	GG	AC	TT	AG	GG	CT	GC	GC	CT	GT
1161	CT	AA	GT	GG	AG	CT	GT	GG	AC	AG	AG	AG	AG	CT	AA	AT	GT	GG	CT	GT	AG	CC	CT	AG	AT	AT	AA	CT	CT	TT	GT	AA	AT	CT	GT	GG	AC	CC	AG	AA	CT	GC	GC	CT	GT
1162	CT	AA	GT	GG	AG	CT	GT	TT	AC	AG	AG	AG	AG	CT	GG	AT	GT	GG	CT	TT	AG	TT	CT	AG	AT	AT	GG	CT	CT	TT	GT	AC	AT	CT	GT	GG	AC	TT	AG	GG	CT	GC	GC	CT	GT
1163	CT	AG	GT	GG	AG	CT	GT	GG	AC	AG	AG	AG	AG	CT	AA	AT	GT	GG	CT	GT	AG	CT	CT	AG	AT	AT	AA	CT	CT	CC	GT	CC	AT	CT	TT	GG	AC	CC	AG	AA	CT	GC	GC	CT	GT
1164	CT	AG	GT	AG	AG	TT	GT	GT	AC	AG	AG	AG	AG	CT	AG	AT	GT	AG	CT	GT	AG	CT	CC	AG	TT	AT	AG	CC	CT	CT	GT	AC	AT	CT	GT	AG	AC	CT	AG	AG	CT	GG	GC	CT	GT
1166	CT	AG	GT	AG	AG	CT	GT	GT	AC	AG	AG	AG	AG	CT	AG	AT	GT	AG	CT	GT	AG	CT	CC	AG	AT	AT	AG	CT	CT	CT	GT	AC	AT	CT	GT	GG	AC	CT	AG	AG	CT	GG	GC	CT	GT
1167	CT	AG	GT	GG	AG	CT	GT	GG	AC	AG	AG	AG	AG	CT	AA	AT	GT	GG	CT	GT	AG	CT	CT	AG	AT	AT	AA	CT	CT	CC	GT	AC	AA	CC	TT	GG	AC	CC	AG	AA	CT	GC	GC	CT	GT
1168	CT	AA	GT	GG	AG	CT	GT	TT	AC	AG	AA	AG	AG	CT	GG	AT	GT	GG	CT	TT	GG	TT	CT	AG	AT	AT	GG	CT	CT	TT	GT	AC	AT	CT	TT	GG	AC	TT	AG	GG	CT	GC	GC	CT	GT
1169	CT	AA	TT	GG	AG	TT	TT	TT	CC	GG	GG	GG	GG	TT	GG	TT	TT	GG	TT	TT	AG	TT	TT	AG	TT	TT	GG	CT	TT	TT	GG	AC	AT	TT	TT	GG	CC	TT	GG	GG	TT	CC	CC	TT	TT
1170	CT	AA	GT	AG	AG	CT	GT	GT	AC	AG	AG	AG	AG	CT	AG	AT	GT	AG	CT	GT	AG	CT	CT	AG	AT	AT	AG	CT	CT	CT	GT	AC	AT	CT	GT	GG	AC	CT	AG	AG	CT	GC	GC	CT	GT
1171	CT	AA	GT	AG	AG	CT	GT	GT	AC	AG	AG	AG	AG	CT	AG	AT	GT	AG	CT	GT	AG	CT	CT	AG	AT	AT	AG	CT	CT	CT	GT	AC	AT	CT	GT	GG	AC	CT	AG	AG	CT	GC	GC	CT	GT
1172	CT	AA	GT	GG	AG	CT	GT	GG	AC	AG	AG	AG	AG	CT	AA	AT	GT	GG	CT	TT	AG	CC	CT	AG	AT	AT	AA	CT	CT	CC	GT	AC	AA	CT	TT	GG	CC	CC	AG	AA	CT	GC	GC	CT	GT
1173	CT	AG	GT	AG	AG	CT	GT	GT	AC	AG	AG	AG	AG	CT	AG	AT	GT	AG	TT	GT	AG	CT	CT	AG	AT	AT	AG	CT	CC	CT	GT	AC	AT	CT	GT	GG	AC	CT	AG	AG	CT	GC	GC	CT	GT
1174	CT	AG	GT	AG	AG	CT	GT	GT	AC	AG	AG	AG	AG	CT	AG	AT	GT	AG	CT	GT	AG	CT	CT	AG	AT	AT	AG	CT	CT	CT	GT	AC	AT	CT	GT	GG	AC	CT	AG	AG	CT	GC	GC	CT	GT
1176	CT	AA	GT	GG	AG	CT	GT	GT	AC	AG	AG	AG	AG	TT	AG	AT	GT	GG	CT	GT	AG	CC	CT	AG	AT	AT	AA	CT	CT	CC	GT	AC	AT	CT	TT	GG	AC	CC	AG	AA	TT	GC	GC	CT	GT
1177	CC	AA	GG	GG	AG	TT	GG	GT	CC	GG	AA	AA	AG	CT	AG	TT	TT	GG	TT	GT	AG	CC	CT	AG	TT	AT	AA	CT	CC	CC	GT	AC	AT	CC	TT	GG	CC	CC	AG	AA	CT	GC	GC	CC	GG
1178	CT	AG	GT	AG	AG	TT	GT	GT	AC	AG	AG	AG	AG	CT	AG	AT	GT	AG	CT	GT	AG	CT	CT	AG	TT	AT	AG	CT	CT	CT	GT	AC	AA	CT	GT	AG	AC	CT	AG	AG	CT	GC	GC	CT	GT
1179	CT	AA	GT	GG	AG	CT	GT	GT	AC	AG	AG	AG	AG	CT	AG	AT	GT	GG	CT	GT	AG	CC	CT	AG	AT	AA	AA	CT	CT	CC	GT	AC	AT	CT	TT	GG	AC	CC	AG	AA	CT	GC	GC	TT	TT
1180	CT	AG	GT	AG	AG	CT	GT	GT	AC	AG	AG	AG	AG	CT	AG	AT	GT	AG	CT	GT	AG	CT	CT	AG	AT	AT	AG	TT	CT	CT	GT	AC	AT	CT	GT	AG	AC	CT	AG	AG	CT	GC	GC	TT	TT
1181	CT	AG	GT	AG	AG	CT	GT	GT	AC	AG	AG	AG	AG	CT	AG	AT	GT	AG	CT	GT	AG	CT	CT	AG	AT	AT	AG	TT	CT	CT	GT	AC	AT	CT	GG	AA	AC	CT	AG	AG	CT	GC	GC	CT	GT
1182	CT	AA	GT	GG	AG	CT	GT	GT	AC	AG	AG	AG	AG	CT	AG	AT	GT	GG	CT	TT	AG	CC	CT	AG	AT	AT	AA	TT	CT	CC	GT	AC	AT	CT	GT	GG	AC	CC	AG	AA	CT	GC	GC	CT	GT
1183	CT	AG	GT	AG	AG	CT	GT	GT	CC	AG	AG	AG	AG	CT	AG	AA	GT	AG	CT	GT	AG	CT	CT	AG	AT	AT	AG	CT	CT	CT	GT	AC	AT	CT	GT	AG	AC	CT	AG	AG	CT	GC	GC	CT	GT
1184	CT	AG	GT	AG	AG	CT	GT	GT	AC	AG	AG	AG	AG	TT	AG	AT	GT	AG	CT	TT	AG	CT	CT	AG	AT	AT	AG	CT	CT	CT	GT	AC	AA	CT	GT	AG	AC	CT	AG	AG	TT	GC	GC	CT	GT
1185	CT	AG	GT	AG	AG	CT	GT	GT	AC	AG	AG	AG	AG	CT	AG	AT	GT	AG	CT	GT	AG	CT	CT	AG	AT	AT	AG	CT	CT	CT	GT	AC	AA	CT	GT	AG	AC	CT	AG	AG	CT	GC	GC	CT	GT
1186	CC	AA	TT	AG	AG	TT	TT	TT	CC	GG	GG	GG	GG	TT	GG	TT	TT	AA	TT	TT	AG	TT	CC	AG	TT	TT	GG	CT	TT	TT	GT	AC	AT	TT	TT	GG	CC	CC	GG	GG	CT	GG	CC	TT	TT
1187	CT	AG	GG	AG	AG	CT	GT	GT	AC	AG	AA	GG	AG	CT	AG	AT	GT	AG	CT	GT	AG	CT	CT	AG	AT	AT	AG	CT	CT	CT	GT	AC	AA	CT	GT	GG	AC	CT	AG	AG	CT	GC	GC	CT	GT
1188	CT	AG	GT	GG	AG	CT	GT	TT	AA	AG	AG	AG	AG	CT	GG	AT	GT	GG	CT	TT	AG	TT	CT	AG	AT	AT	GG	CT	CT	TT	GT	AC	AA	CT	TT	GG	AC	TT	AG	GG	CT	GC	GC	CT	GT
1189	CC	AG	GT	AG	AG	CT	GT	GT	AC	AG	AG	AG	AA	CT	AG	AT	GT	AG	CT	GT	AG	CT	CT	AG	AT	AT	AG	CT	CT	CT	GT	AC	AT	CT	GT	AG	AC	CT	AG	AG	CT	GC	GC	CT	GT
1190	CT	AG	GT	GG	AG	CT	GT	GT	CC	AG	AG	AG	AG	CT	GG	AT	GT	GG	CT	TT	AG	CC	CT	GG	AT	AT	AA	CT	CT	CC	GT	AC	AT	CT	TT	GG	AC	CC	AG	AA	CT	GC	GC	CT	GT
1191	CT	AG	GT	GG	AG	CT	GT	TT	AC	AG	AG	AG	AG	CT	GG	AT	GT	GG	CT	TT	AG	TT	CT	AG	AT	AT	GG	CT	CT	TT	GT	AC	AT	CT	TT	GG	AC	TT	AG	AA	CT	GC	GC	CT	GT
1192	CT	AG	GT	AG	AG	CT	GT	GG	AC	AG	AG	GG	AG	CT	AG	AT	GT	AG	CT	GT	AG	CT	CT	AG	AT	AT	AG	CT	TT	CT	GT	AC	AA	CT	GT	AG	AC	CT	AG	AG	CT	GC	GC	CT	GT
1193	CT	AG	GT	AG	AG	TT	GT	GG	AC	AG	AG	AG	GG	TT	AG	AT	GT	AG	CT	GT	AG	CT	CT	AG	TT	AT	AG	CT	CT	CT	GT	AC	AA	TT	GT	AG	AC	CC	AG	AG	CT	GC	CC	CT	GT
1194	CT	AG	GT	AG	AG	CT	GT	TT	AC	AG	AG	AG	GG	TT	GG	AT	GT	GG	CT	TT	GG	TT	CT	AG	AT	AT	GG	CT	TT	TT	GT	AA	AT	TT	TT	GG	AC	TT	AG	GG	CT	GC	CC	CT	GT
1195	CT	AA	GT	AG	AG	CT	GT	GT	AC	AG	AG	AG	GG	TT	AG	AT	GT	AG	CT	GT	AG	CT	CT	AG	AT	AT	AG	CT	CT	CT	GT	AC	AA	TT	GT	AG	AC	CT	AG	AG	CT	GC	CC	CT	GT
1196	CT	AG	GT	AG	AG	CT	GT	GT	AC	AG	AG	AG	AG	CT	AG	AA	GT	AG	CT	GT	AG	CT	CT	AG	AT	AT	AG	CT	CT	CT	GT	AC	AT	CT	GT	AG	AC	CT	AG	AG	CT	GC	GC	CT	GT
1197	CT	AA	GT	AG	AG	CT	GT	TT	AC	AG	AG	AG	AG	CT	GG	AT	GT	GG	CT	GT	AG	TT	CC	AG	AT	AT	GG	CT	CT	TT	GT	AC	AT	CT	GT	GG	CC	TT	AG	GG	CT	GC	GC	CT	GT
1198	CT	AG	GG	AG	AG	TT	GG	GT	AC	AA	GG	AA	AG	CT	AG	AA	GG	AG	TT	GT	AG	CT	CT	AG	TT	AT	AG	CT	CC	CT	GT	AC	AT	CT	GT	AG	AC	CT	AG	AG	CT	GC	GC	CT	GT
1200	CT	AG	GT	AG	AG	CT	GT	GT	AC	AG	AG	AG	AG	CT	AG	AT	GT	AG	CT	GT	AG	CT	CT	AG	AT	AT	AG	CT	CT	CT	GT	AC	AT	CT	GT	AG	AC	CT	AG	AG	CT	GC	GC	CT	GT
