# Supplementary material for: Identification and characterization of nuclear genes involved in photosynthesis in Populus
Source: BMC Plant Biol. 2014 Mar 27;14:81. doi: 10.1186/1471-2229-14-81 (PMC3986721; doi:10.1186/1471-2229-14-81)
Supplement: Additional file 20 — A list of transcription factors. [file 1471-2229-14-81-S20.xls]

## Sheet: Sheet1
Additional file 20 A list of transcription factors
Probe Set	Gene modela	AGI accessionb	ID	Suggested Function	FC-value
PtpAffx.127862.1.A1_at	POPTR_0016s05100.1/POPTR_0006s05640.1		CV241712	transcription factor bHLH130-like	0.4979
PtpAffx.210994.1.S1_at	POPTR_0005s05500.1	AT1G03040.1	pmrna21597	basic helix-loop-helix (bHLH) DNA-binding superfamily protein	0.4027
PtpAffx.23267.1.A1_at	POPTR_0019s12530.1	AT1G05710.1	CV255349	basic helix-loop-helix (bHLH) DNA-binding superfamily protein	0.4697
PtpAffx.204258.1.S1_s_at	POPTR_0004s17080.1	AT4G38900.2	pmrna8380	Basic-leucine zipper (bZIP) transcription factor family protein	0.4809
PtpAffx.24328.3.A1_a_at			CV242876	basic leucine zipper transcription factor	0.4741
PtpAffx.80967.1.S1_at	POPTR_0012s11030.1	AT5G61890.1	CV257216	AP2/ERF domain-containing transcription factor	0.2666
PtpAffx.214233.1.S1_at	POPTR_0018s02380.1	AT5G64750.1	pmrna27692	ERF (ethylene response factor) subfamily B-4 of ERF/AP2 transcription factor family	0.4589
PtpAffx.48236.1.S1_at			DN491169	GRAS family protein, SCARECROW-LIKE3 subgroup;GRAS family transcription factor	0.4918
PtpAffx.16157.1.S1_s_at	POPTR_0006s10240.1	AT5G01380.1	BU809327	transcription factor GT-3b	0.1777
PtpAffx.146058.2.A1_at	POPTR_0015s08810.1	AT5G62940.1	CV263722	HCA2	0.4353
Ptp.7335.1.S1_at	POPTR_0006s04770.1	AT2G41690.1	CV275412	heat shock transcription factor family protein	0.2472
PtpAffx.126410.1.S1_s_at	POPTR_0006s04770.1	AT2G41690.1	CX183751	heat shock transcription factor family protein	0.0537
PtpAffx.20746.1.S1_at	POPTR_0014s13780.1	AT5G45710.1	CV244887	heat shock transcription factor	0.4572
PtpAffx.224930.1.S1_at	POPTR_0019s03120.1	At4g22700.1	pmrna43861	LBD32 (LOB domain-containing protein 32)	0.202
PtpAffx.202579.1.S1_x_at	POPTR_0005s14490.1	AT1G66370.1	pmrna5167	MYB transcription factor	0.0915
PtpAffx.35610.1.A1_at	POPTR_0005s24550.1	AT3G23250.1	CV257792	R2R3 Myb-related protein	0.1526
PtpAffx.206149.1.S1_s_at	POPTR_0018s12780.1；POPTR_0006s06530.1		pmrna12201	MYB transcription factor	0.2363
PtpAffx.162546.1.A1_at	POPTR_0003s14430.1	AT2G47460.1	CV272261	MYB 12	0.2923
PtpAffx.207736.1.S1_at	POPTR_0008s06310.1	AT3G55730.1	pmrna15377	MYB109 (myb domain protein 109)	0.4865
PtpAffx.224252.1.S1_at	POPTR_0002s17460.1	AT1G22640.1	pmrna42637	Transcription repressor MYB	0.2395
PtpAffx.30659.1.A1_at	POPTR_0002s17460.1	AT1G22640.1	CV265854	MYB;transcription factor	0.2508
Ptp.7131.2.S1_at	POPTR_0009s03240.1	AT3G46130.1	BU887742	transcription factor (MYB)	0.4904
PtpAffx.16538.2.A1_a_at	POPTR_0013s07720.1	AT3G10480.2	CV259296	NAC domain protein	0.2727
PtpAffx.219925.1.S1_at		AT4G29710.1	pmrna36092	TetR family protein	0.4658
PtpAffx.78103.1.A1_at	POPTR_0001s37010	AT1G04950.1	CF228445	transcription initiation factor TFIID	0.4845
PtpAffx.140839.1.A1_at			CV243252	WRKY transcription factor	0.1558
PtpAffx.31736.1.S1_s_at			CX186616	WRKY transcription factor	0.2839
PtpAffx.5175.1.A1_s_at	POPTR_0013s14960	AT2G38470.1	CV258501	WRKY transcription factor	0.3878
PtpAffx.575.1.A1_at	POPTR_0002s19390	AT2G47260.1	CV264964	WRKY transcription factor	0.2284
PtpAffx.68429.2.S1_at	POPTR_0011s06990.1	AT1G29280.1	BP936193	WRKY transcription factor	0.2224
PtpAffx.220121.1.S1_at	POPTR_0001s01060.1	AT5G52830.1	pmrna36462	WRKY27	0.4534
PtpAffx.209605.1.S1_at	POPTR_0021s00280.1	AT4G22070.1	pmrna18993	WRKY transcription factor	0.2545
PtpAffx.209136.1.S1_at	POPTR_0010s17040.1	AT1G13960.1	pmrna18087	Encodes WRKY DNA-binding protein 4 (WRKY4).	0.4927
PtpAffx.217349.1.S1_at	POPTR_0004s00890.1	AT4G04450.1	pmrna32570	WRKY42	0.2255
PtpAffx.217349.1.S1_x_at	POPTR_0004s00890.1	AT4G04450.2	pmrna32570	WRKY42	0.2128
PtpAffx.74505.1.S1_at	POPTR_0010s15750.1	AT5G49520.1	CV240092	WRKY transcription factor	0.364
PtpAffx.207935.1.S1_x_at	POPTR_0008s10280.1	AT5G49520.1	pmrna15748	WRKY transcription factor	0.3656
Ptp.3685.1.S1_at	POPTR_0003s16750.1	AT5G13080.1	CV264598	DNA-binding WRKY	0.3355
PtpAffx.223450.1.S1_at	POPTR_0017s09750.1	AT5G13080.1	pmrna41470	WRKY transcription factor	0.0271
PtpAffx.201543.1.S1_at	POPTR_0002s01010.1	AT1G20670.1	pmrna3038	DNA-binding bromodomain-containing protein	0.4136
PtpAffx.205441.1.S1_at	POPTR_0005s17850.1	AT5G49700.1	pmrna10757	Predicted AT-hook DNA-binding family protein	0.4455
Ptp.4661.1.S1_s_at	POPTR_0011s03570.1	AT4G27270.1	CV256788	quinone reductase family protein	0.3488
PtpAffx.39632.1.S1_at			CF232925	putative eukaryotic LigT protein	0.4923
PtpAffx.10261.1.S1_a_at	POPTR_0006s00810.1		CV258795	VQ motif-containing protein	0.383
PtpAffx.156313.1.S1_s_at	POPTR_0001s02020.1	AT5G46910.1	CK103653	Transcription factor jumonji (jmj) family protein	2.4977
PtpAffx.44537.1.A1_s_at	POPTR_0010s19490	AT3G55990.1	CV228543	Encodes ESK1 (Eskimo1)	2.4054
PtpAffx.50778.1.A1_at	POPTR_0001s28040.1	AT1G46264.1	CV231566	Heat Shock Transcription Factor (Hsf) family	2.3129
PtpAffx.92754.1.S1_at	POPTR_0012s13980	AT5G62165.1	CK096310	MADS box transcription factor	2.6799
PtpAffx.216320.1.S1_at	POPTR_0011s16450.1	AT5G06110.1	pmrna31030	DnaJ domain ;Myb-like DNA-binding domain	2.2585
Ptp.876.1.A1_at	POPTR_0001s15500	AT2G39810.1	CK090149	transcription repressor MYB	2.0346
PtpAffx.210989.1.S1_at	POPTR_0013s03670	AT5G28300.1	pmrna21581	alcohol dehydrogenase transcription factor Myb/SANT-like	2.2829
PtpAffx.200828.1.S1_x_at	POPTR_0001s26590.1	AT5G12870.1	pmrna1617	MYB transcription factor	2.689
PtpAffx.202873.1.S1_at	POPTR_0003s03670.1	AT2G02450.2	pmrna5679	NAC domain containing protein	2.085
PtpAffx.214388.1.S1_x_at	POPTR_0018s10230.1	AT5G57520.1	pmrna28000	ZFP2 (zing figner protein 2)	2.9861
PtpAffx.125359.1.S1_at	POPTR_0005s21130.1	AT1G21340.1	DN491593	Dof-type zinc finger DNA-binding family protein	3.0282
a, Gene model was derived from the Joint Genome Institute Web site (JGI)(http://www.jgi.doe.gov/)
b, ATG accession was derived from TAIR (http://www.arabidopsis.org)
FC, fold change
